# Supplementary material for: Kernel-DMD for multiome data integration and control
Source: PLoS Comput Biol. 2026 Mar 31;22(3):e1014029. doi: 10.1371/journal.pcbi.1014029 (PMC13038008; doi:10.1371/journal.pcbi.1014029)
Supplement: S1 Table — Edge table that includes node feature names and edge weights for a selected eigenmode of C. major discussed in the manuscript. (CSV) [file pcbi.1014029.s001.csv]

source	target	weight	source_product	target_product	target_pathway	source_pathway
MD1 (OG0001880::H2_transcript)	PPC16 (OG0001285::H1_transcript)	1	Malate dehydrogenase	Phosphoenolpyruvate carboxylase%2C housekeeping isozyme	Carboxylation	Malate_turnover
TFIIB2 (OG0001924::H1_transcript)	PPC16 (OG0001285::H1_transcript)	1	Transcription initiation factor IIB-2	Phosphoenolpyruvate carboxylase%2C housekeeping isozyme	Carboxylation	Regulation
GDCST (OG0003754::H2_transcript)	PPC16 (OG0001285::H1_transcript)	1	Aminomethyltransferase%2C mitochondrial	Phosphoenolpyruvate carboxylase%2C housekeeping isozyme	Carboxylation	Glycine, serine and threonine metabolism
CTIMC (OG0003945::H1_transcript)	PPC16 (OG0001285::H1_transcript)	1	Triosephosphate isomerase%2C cytosolic	Phosphoenolpyruvate carboxylase%2C housekeeping isozyme	Carboxylation	Carbon fixation by Calvin cycle
ADHIII (OG0008025::H2_transcript)	PPC16 (OG0001285::H1_transcript)	1	Alcohol dehydrogenase class-3	Phosphoenolpyruvate carboxylase%2C housekeeping isozyme	Carboxylation	Glycolysis / Gluconeogenesis
GATA1 (OG0000224::H2_transcript)	PPC16 (OG0001285::H1_transcript)	1	GATA transcription factor 1	Phosphoenolpyruvate carboxylase%2C housekeeping isozyme	Carboxylation	Regulation
AGPP (OG0000623::H2_transcript)	PPC16 (OG0001285::H1_transcript)	1	Glucose-1-phosphate adenylyltransferase small subunit 2%2C chloroplastic	Phosphoenolpyruvate carboxylase%2C housekeeping isozyme	Carboxylation	Starch_syn/deg
PCK1 (OG0002610::H1_protein)	PPC16 (OG0001285::H1_transcript)	1	Phosphoenolpyruvate carboxykinase (ATP) 1	Phosphoenolpyruvate carboxylase%2C housekeeping isozyme	Carboxylation	Pyruvate metabolism
KAT1 (OG0002639::H1_protein)	PPC16 (OG0001285::H1_transcript)	1	3-ketoacyl CoA thiolase 1%2C peroxisomal	Phosphoenolpyruvate carboxylase%2C housekeeping isozyme	Carboxylation	Fatty acid syn/deg
GAPA (OG0006112::H2_protein)	PPC16 (OG0001285::H1_transcript)	1	Glyceraldehyde-3-phosphate dehydrogenase A%2C chloroplastic	Phosphoenolpyruvate carboxylase%2C housekeeping isozyme	Carboxylation	Carbon fixation by Calvin cycle
PCK1 (OG0002610::H2_protein)	PPC16 (OG0001285::H1_transcript)	1	Phosphoenolpyruvate carboxykinase (ATP) 1	Phosphoenolpyruvate carboxylase%2C housekeeping isozyme	Carboxylation	Pyruvate metabolism
Putresceine	PPC16 (OG0001285::H1_transcript)	1	Putresceine	Phosphoenolpyruvate carboxylase%2C housekeeping isozyme	Carboxylation	Metabolome
Succinate	PPC16 (OG0001285::H1_transcript)	1	Succinate	Phosphoenolpyruvate carboxylase%2C housekeeping isozyme	Carboxylation	Metabolome
PPC16 (OG0001285::H1_transcript)	MD1 (OG0001880::H2_transcript)	1	Phosphoenolpyruvate carboxylase%2C housekeeping isozyme	Malate dehydrogenase	Malate_turnover	Carboxylation
TFIIB2 (OG0001924::H1_transcript)	MD1 (OG0001880::H2_transcript)	1	Transcription initiation factor IIB-2	Malate dehydrogenase	Malate_turnover	Regulation
RFS1 (OG0002029::H1_transcript)	MD1 (OG0001880::H2_transcript)	1	Probable galactinol--sucrose galactosyltransferase 1	Malate dehydrogenase	Malate_turnover	Galactose metabolism
GDCST (OG0003754::H2_transcript)	MD1 (OG0001880::H2_transcript)	1	Aminomethyltransferase%2C mitochondrial	Malate dehydrogenase	Malate_turnover	Glycine, serine and threonine metabolism
CTIMC (OG0003945::H1_transcript)	MD1 (OG0001880::H2_transcript)	1	Triosephosphate isomerase%2C cytosolic	Malate dehydrogenase	Malate_turnover	Carbon fixation by Calvin cycle
RPE (OG0006538::H1_transcript)	MD1 (OG0001880::H2_transcript)	1	Ribulose-5-phosphate-3-epimerase%2C chloroplastic	Malate dehydrogenase	Malate_turnover	Carbon fixation by Calvin cycle
ADHIII (OG0008025::H2_transcript)	MD1 (OG0001880::H2_transcript)	1	Alcohol dehydrogenase class-3	Malate dehydrogenase	Malate_turnover	Glycolysis / Gluconeogenesis
GATA1 (OG0000224::H2_transcript)	MD1 (OG0001880::H2_transcript)	1	GATA transcription factor 1	Malate dehydrogenase	Malate_turnover	Regulation
AGPP (OG0000623::H2_transcript)	MD1 (OG0001880::H2_transcript)	1	Glucose-1-phosphate adenylyltransferase small subunit 2%2C chloroplastic	Malate dehydrogenase	Malate_turnover	Starch_syn/deg
GAPC (OG0000484::H1_protein)	MD1 (OG0001880::H2_transcript)	1	Glyceraldehyde-3-phosphate dehydrogenase%2C cytosolic	Malate dehydrogenase	Malate_turnover	Glycolysis / Gluconeogenesis
GAPC (OG0000484::H2_protein)	MD1 (OG0001880::H2_transcript)	1	Glyceraldehyde-3-phosphate dehydrogenase%2C cytosolic	Malate dehydrogenase	Malate_turnover	Glycolysis / Gluconeogenesis
RBCS (OG0002035::H1_protein)	MD1 (OG0001880::H2_transcript)	1	Ribulose bisphosphate carboxylase small subunit%2C chloroplastic	Malate dehydrogenase	Malate_turnover	Glyoxylate and dicarboxylate metabolism
PCK1 (OG0002610::H1_protein)	MD1 (OG0001880::H2_transcript)	1	Phosphoenolpyruvate carboxykinase (ATP) 1	Malate dehydrogenase	Malate_turnover	Pyruvate metabolism
KAT1 (OG0002639::H1_protein)	MD1 (OG0001880::H2_transcript)	1	3-ketoacyl CoA thiolase 1%2C peroxisomal	Malate dehydrogenase	Malate_turnover	Fatty acid syn/deg
ASP3 (OG0002883::H2_protein)	MD1 (OG0001880::H2_transcript)	1	Aspartate aminotransferase 3%2C chloroplastic	Malate dehydrogenase	Malate_turnover	Carbon fixation by Calvin cycle
GAPA (OG0006112::H2_protein)	MD1 (OG0001880::H2_transcript)	1	Glyceraldehyde-3-phosphate dehydrogenase A%2C chloroplastic	Malate dehydrogenase	Malate_turnover	Carbon fixation by Calvin cycle
GAPB (OG0006958::H2_protein)	MD1 (OG0001880::H2_transcript)	1	Glyceraldehyde-3-phosphate dehydrogenase GAPB%2C chloroplastic	Malate dehydrogenase	Malate_turnover	Carbon fixation by Calvin cycle
PCK1 (OG0002610::H2_protein)	MD1 (OG0001880::H2_transcript)	1	Phosphoenolpyruvate carboxykinase (ATP) 1	Malate dehydrogenase	Malate_turnover	Pyruvate metabolism
Putresceine	MD1 (OG0001880::H2_transcript)	1	Putresceine	Malate dehydrogenase	Malate_turnover	Metabolome
Succinate	MD1 (OG0001880::H2_transcript)	1	Succinate	Malate dehydrogenase	Malate_turnover	Metabolome
PPC16 (OG0001285::H1_transcript)	TFIIB2 (OG0001924::H1_transcript)	1	Phosphoenolpyruvate carboxylase%2C housekeeping isozyme	Transcription initiation factor IIB-2	Regulation	Carboxylation
MD1 (OG0001880::H2_transcript)	TFIIB2 (OG0001924::H1_transcript)	1	Malate dehydrogenase	Transcription initiation factor IIB-2	Regulation	Malate_turnover
RFS1 (OG0002029::H1_transcript)	TFIIB2 (OG0001924::H1_transcript)	1	Probable galactinol--sucrose galactosyltransferase 1	Transcription initiation factor IIB-2	Regulation	Galactose metabolism
GDCST (OG0003754::H2_transcript)	TFIIB2 (OG0001924::H1_transcript)	1	Aminomethyltransferase%2C mitochondrial	Transcription initiation factor IIB-2	Regulation	Glycine, serine and threonine metabolism
CTIMC (OG0003945::H1_transcript)	TFIIB2 (OG0001924::H1_transcript)	1	Triosephosphate isomerase%2C cytosolic	Transcription initiation factor IIB-2	Regulation	Carbon fixation by Calvin cycle
RPE (OG0006538::H1_transcript)	TFIIB2 (OG0001924::H1_transcript)	1	Ribulose-5-phosphate-3-epimerase%2C chloroplastic	Transcription initiation factor IIB-2	Regulation	Carbon fixation by Calvin cycle
ADHIII (OG0008025::H2_transcript)	TFIIB2 (OG0001924::H1_transcript)	1	Alcohol dehydrogenase class-3	Transcription initiation factor IIB-2	Regulation	Glycolysis / Gluconeogenesis
GATA1 (OG0000224::H2_transcript)	TFIIB2 (OG0001924::H1_transcript)	1	GATA transcription factor 1	Transcription initiation factor IIB-2	Regulation	Regulation
AGPP (OG0000623::H2_transcript)	TFIIB2 (OG0001924::H1_transcript)	1	Glucose-1-phosphate adenylyltransferase small subunit 2%2C chloroplastic	Transcription initiation factor IIB-2	Regulation	Starch_syn/deg
GAPC (OG0000484::H1_protein)	TFIIB2 (OG0001924::H1_transcript)	1	Glyceraldehyde-3-phosphate dehydrogenase%2C cytosolic	Transcription initiation factor IIB-2	Regulation	Glycolysis / Gluconeogenesis
GAPC (OG0000484::H2_protein)	TFIIB2 (OG0001924::H1_transcript)	1	Glyceraldehyde-3-phosphate dehydrogenase%2C cytosolic	Transcription initiation factor IIB-2	Regulation	Glycolysis / Gluconeogenesis
RBCS (OG0002035::H1_protein)	TFIIB2 (OG0001924::H1_transcript)	1	Ribulose bisphosphate carboxylase small subunit%2C chloroplastic	Transcription initiation factor IIB-2	Regulation	Glyoxylate and dicarboxylate metabolism
PCK1 (OG0002610::H1_protein)	TFIIB2 (OG0001924::H1_transcript)	1	Phosphoenolpyruvate carboxykinase (ATP) 1	Transcription initiation factor IIB-2	Regulation	Pyruvate metabolism
KAT1 (OG0002639::H1_protein)	TFIIB2 (OG0001924::H1_transcript)	1	3-ketoacyl CoA thiolase 1%2C peroxisomal	Transcription initiation factor IIB-2	Regulation	Fatty acid syn/deg
ASP3 (OG0002883::H2_protein)	TFIIB2 (OG0001924::H1_transcript)	1	Aspartate aminotransferase 3%2C chloroplastic	Transcription initiation factor IIB-2	Regulation	Carbon fixation by Calvin cycle
GAPA (OG0006112::H2_protein)	TFIIB2 (OG0001924::H1_transcript)	1	Glyceraldehyde-3-phosphate dehydrogenase A%2C chloroplastic	Transcription initiation factor IIB-2	Regulation	Carbon fixation by Calvin cycle
GAPB (OG0006958::H2_protein)	TFIIB2 (OG0001924::H1_transcript)	1	Glyceraldehyde-3-phosphate dehydrogenase GAPB%2C chloroplastic	Transcription initiation factor IIB-2	Regulation	Carbon fixation by Calvin cycle
PCK1 (OG0002610::H2_protein)	TFIIB2 (OG0001924::H1_transcript)	1	Phosphoenolpyruvate carboxykinase (ATP) 1	Transcription initiation factor IIB-2	Regulation	Pyruvate metabolism
Putresceine	TFIIB2 (OG0001924::H1_transcript)	1	Putresceine	Transcription initiation factor IIB-2	Regulation	Metabolome
Succinate	TFIIB2 (OG0001924::H1_transcript)	1	Succinate	Transcription initiation factor IIB-2	Regulation	Metabolome
MD1 (OG0001880::H2_transcript)	RFS1 (OG0002029::H1_transcript)	1	Malate dehydrogenase	Probable galactinol--sucrose galactosyltransferase 1	Galactose metabolism	Malate_turnover
TFIIB2 (OG0001924::H1_transcript)	RFS1 (OG0002029::H1_transcript)	1	Transcription initiation factor IIB-2	Probable galactinol--sucrose galactosyltransferase 1	Galactose metabolism	Regulation
CTIMC (OG0003945::H1_transcript)	RFS1 (OG0002029::H1_transcript)	1	Triosephosphate isomerase%2C cytosolic	Probable galactinol--sucrose galactosyltransferase 1	Galactose metabolism	Carbon fixation by Calvin cycle
PCK1 (OG0002610::H1_protein)	RFS1 (OG0002029::H1_transcript)	1	Phosphoenolpyruvate carboxykinase (ATP) 1	Probable galactinol--sucrose galactosyltransferase 1	Galactose metabolism	Pyruvate metabolism
Succinate	RFS1 (OG0002029::H1_transcript)	1	Succinate	Probable galactinol--sucrose galactosyltransferase 1	Galactose metabolism	Metabolome
PPC16 (OG0001285::H1_transcript)	GDCST (OG0003754::H2_transcript)	1	Phosphoenolpyruvate carboxylase%2C housekeeping isozyme	Aminomethyltransferase%2C mitochondrial	Glycine, serine and threonine metabolism	Carboxylation
MD1 (OG0001880::H2_transcript)	GDCST (OG0003754::H2_transcript)	1	Malate dehydrogenase	Aminomethyltransferase%2C mitochondrial	Glycine, serine and threonine metabolism	Malate_turnover
TFIIB2 (OG0001924::H1_transcript)	GDCST (OG0003754::H2_transcript)	1	Transcription initiation factor IIB-2	Aminomethyltransferase%2C mitochondrial	Glycine, serine and threonine metabolism	Regulation
CTIMC (OG0003945::H1_transcript)	GDCST (OG0003754::H2_transcript)	1	Triosephosphate isomerase%2C cytosolic	Aminomethyltransferase%2C mitochondrial	Glycine, serine and threonine metabolism	Carbon fixation by Calvin cycle
ADHIII (OG0008025::H2_transcript)	GDCST (OG0003754::H2_transcript)	1	Alcohol dehydrogenase class-3	Aminomethyltransferase%2C mitochondrial	Glycine, serine and threonine metabolism	Glycolysis / Gluconeogenesis
PCK1 (OG0002610::H1_protein)	GDCST (OG0003754::H2_transcript)	1	Phosphoenolpyruvate carboxykinase (ATP) 1	Aminomethyltransferase%2C mitochondrial	Glycine, serine and threonine metabolism	Pyruvate metabolism
KAT1 (OG0002639::H1_protein)	GDCST (OG0003754::H2_transcript)	1	3-ketoacyl CoA thiolase 1%2C peroxisomal	Aminomethyltransferase%2C mitochondrial	Glycine, serine and threonine metabolism	Fatty acid syn/deg
GAPA (OG0006112::H2_protein)	GDCST (OG0003754::H2_transcript)	1	Glyceraldehyde-3-phosphate dehydrogenase A%2C chloroplastic	Aminomethyltransferase%2C mitochondrial	Glycine, serine and threonine metabolism	Carbon fixation by Calvin cycle
PCK1 (OG0002610::H2_protein)	GDCST (OG0003754::H2_transcript)	1	Phosphoenolpyruvate carboxykinase (ATP) 1	Aminomethyltransferase%2C mitochondrial	Glycine, serine and threonine metabolism	Pyruvate metabolism
Succinate	GDCST (OG0003754::H2_transcript)	1	Succinate	Aminomethyltransferase%2C mitochondrial	Glycine, serine and threonine metabolism	Metabolome
PPC16 (OG0001285::H1_transcript)	CTIMC (OG0003945::H1_transcript)	1	Phosphoenolpyruvate carboxylase%2C housekeeping isozyme	Triosephosphate isomerase%2C cytosolic	Carbon fixation by Calvin cycle	Carboxylation
MD1 (OG0001880::H2_transcript)	CTIMC (OG0003945::H1_transcript)	1	Malate dehydrogenase	Triosephosphate isomerase%2C cytosolic	Carbon fixation by Calvin cycle	Malate_turnover
TFIIB2 (OG0001924::H1_transcript)	CTIMC (OG0003945::H1_transcript)	1	Transcription initiation factor IIB-2	Triosephosphate isomerase%2C cytosolic	Carbon fixation by Calvin cycle	Regulation
RFS1 (OG0002029::H1_transcript)	CTIMC (OG0003945::H1_transcript)	1	Probable galactinol--sucrose galactosyltransferase 1	Triosephosphate isomerase%2C cytosolic	Carbon fixation by Calvin cycle	Galactose metabolism
GDCST (OG0003754::H2_transcript)	CTIMC (OG0003945::H1_transcript)	1	Aminomethyltransferase%2C mitochondrial	Triosephosphate isomerase%2C cytosolic	Carbon fixation by Calvin cycle	Glycine, serine and threonine metabolism
RPE (OG0006538::H1_transcript)	CTIMC (OG0003945::H1_transcript)	1	Ribulose-5-phosphate-3-epimerase%2C chloroplastic	Triosephosphate isomerase%2C cytosolic	Carbon fixation by Calvin cycle	Carbon fixation by Calvin cycle
ADHIII (OG0008025::H2_transcript)	CTIMC (OG0003945::H1_transcript)	1	Alcohol dehydrogenase class-3	Triosephosphate isomerase%2C cytosolic	Carbon fixation by Calvin cycle	Glycolysis / Gluconeogenesis
GATA1 (OG0000224::H2_transcript)	CTIMC (OG0003945::H1_transcript)	1	GATA transcription factor 1	Triosephosphate isomerase%2C cytosolic	Carbon fixation by Calvin cycle	Regulation
AGPP (OG0000623::H2_transcript)	CTIMC (OG0003945::H1_transcript)	1	Glucose-1-phosphate adenylyltransferase small subunit 2%2C chloroplastic	Triosephosphate isomerase%2C cytosolic	Carbon fixation by Calvin cycle	Starch_syn/deg
GAPC (OG0000484::H1_protein)	CTIMC (OG0003945::H1_transcript)	1	Glyceraldehyde-3-phosphate dehydrogenase%2C cytosolic	Triosephosphate isomerase%2C cytosolic	Carbon fixation by Calvin cycle	Glycolysis / Gluconeogenesis
GAPC (OG0000484::H2_protein)	CTIMC (OG0003945::H1_transcript)	1	Glyceraldehyde-3-phosphate dehydrogenase%2C cytosolic	Triosephosphate isomerase%2C cytosolic	Carbon fixation by Calvin cycle	Glycolysis / Gluconeogenesis
RBCS (OG0002035::H1_protein)	CTIMC (OG0003945::H1_transcript)	1	Ribulose bisphosphate carboxylase small subunit%2C chloroplastic	Triosephosphate isomerase%2C cytosolic	Carbon fixation by Calvin cycle	Glyoxylate and dicarboxylate metabolism
PCK1 (OG0002610::H1_protein)	CTIMC (OG0003945::H1_transcript)	1	Phosphoenolpyruvate carboxykinase (ATP) 1	Triosephosphate isomerase%2C cytosolic	Carbon fixation by Calvin cycle	Pyruvate metabolism
KAT1 (OG0002639::H1_protein)	CTIMC (OG0003945::H1_transcript)	1	3-ketoacyl CoA thiolase 1%2C peroxisomal	Triosephosphate isomerase%2C cytosolic	Carbon fixation by Calvin cycle	Fatty acid syn/deg
ASP3 (OG0002883::H2_protein)	CTIMC (OG0003945::H1_transcript)	1	Aspartate aminotransferase 3%2C chloroplastic	Triosephosphate isomerase%2C cytosolic	Carbon fixation by Calvin cycle	Carbon fixation by Calvin cycle
GAPA (OG0006112::H2_protein)	CTIMC (OG0003945::H1_transcript)	1	Glyceraldehyde-3-phosphate dehydrogenase A%2C chloroplastic	Triosephosphate isomerase%2C cytosolic	Carbon fixation by Calvin cycle	Carbon fixation by Calvin cycle
GAPB (OG0006958::H2_protein)	CTIMC (OG0003945::H1_transcript)	1	Glyceraldehyde-3-phosphate dehydrogenase GAPB%2C chloroplastic	Triosephosphate isomerase%2C cytosolic	Carbon fixation by Calvin cycle	Carbon fixation by Calvin cycle
PCK1 (OG0002610::H2_protein)	CTIMC (OG0003945::H1_transcript)	1	Phosphoenolpyruvate carboxykinase (ATP) 1	Triosephosphate isomerase%2C cytosolic	Carbon fixation by Calvin cycle	Pyruvate metabolism
Putresceine	CTIMC (OG0003945::H1_transcript)	1	Putresceine	Triosephosphate isomerase%2C cytosolic	Carbon fixation by Calvin cycle	Metabolome
Succinate	CTIMC (OG0003945::H1_transcript)	1	Succinate	Triosephosphate isomerase%2C cytosolic	Carbon fixation by Calvin cycle	Metabolome
MD1 (OG0001880::H2_transcript)	RPE (OG0006538::H1_transcript)	1	Malate dehydrogenase	Ribulose-5-phosphate-3-epimerase%2C chloroplastic	Carbon fixation by Calvin cycle	Malate_turnover
TFIIB2 (OG0001924::H1_transcript)	RPE (OG0006538::H1_transcript)	1	Transcription initiation factor IIB-2	Ribulose-5-phosphate-3-epimerase%2C chloroplastic	Carbon fixation by Calvin cycle	Regulation
CTIMC (OG0003945::H1_transcript)	RPE (OG0006538::H1_transcript)	1	Triosephosphate isomerase%2C cytosolic	Ribulose-5-phosphate-3-epimerase%2C chloroplastic	Carbon fixation by Calvin cycle	Carbon fixation by Calvin cycle
AGPP (OG0000623::H2_transcript)	RPE (OG0006538::H1_transcript)	1	Glucose-1-phosphate adenylyltransferase small subunit 2%2C chloroplastic	Ribulose-5-phosphate-3-epimerase%2C chloroplastic	Carbon fixation by Calvin cycle	Starch_syn/deg
RBCS (OG0002035::H1_protein)	RPE (OG0006538::H1_transcript)	1	Ribulose bisphosphate carboxylase small subunit%2C chloroplastic	Ribulose-5-phosphate-3-epimerase%2C chloroplastic	Carbon fixation by Calvin cycle	Glyoxylate and dicarboxylate metabolism
PCK1 (OG0002610::H1_protein)	RPE (OG0006538::H1_transcript)	1	Phosphoenolpyruvate carboxykinase (ATP) 1	Ribulose-5-phosphate-3-epimerase%2C chloroplastic	Carbon fixation by Calvin cycle	Pyruvate metabolism
ASP3 (OG0002883::H2_protein)	RPE (OG0006538::H1_transcript)	1	Aspartate aminotransferase 3%2C chloroplastic	Ribulose-5-phosphate-3-epimerase%2C chloroplastic	Carbon fixation by Calvin cycle	Carbon fixation by Calvin cycle
GAPB (OG0006958::H2_protein)	RPE (OG0006538::H1_transcript)	1	Glyceraldehyde-3-phosphate dehydrogenase GAPB%2C chloroplastic	Ribulose-5-phosphate-3-epimerase%2C chloroplastic	Carbon fixation by Calvin cycle	Carbon fixation by Calvin cycle
Succinate	RPE (OG0006538::H1_transcript)	1	Succinate	Ribulose-5-phosphate-3-epimerase%2C chloroplastic	Carbon fixation by Calvin cycle	Metabolome
PPC16 (OG0001285::H1_transcript)	ADHIII (OG0008025::H2_transcript)	1	Phosphoenolpyruvate carboxylase%2C housekeeping isozyme	Alcohol dehydrogenase class-3	Glycolysis / Gluconeogenesis	Carboxylation
MD1 (OG0001880::H2_transcript)	ADHIII (OG0008025::H2_transcript)	1	Malate dehydrogenase	Alcohol dehydrogenase class-3	Glycolysis / Gluconeogenesis	Malate_turnover
TFIIB2 (OG0001924::H1_transcript)	ADHIII (OG0008025::H2_transcript)	1	Transcription initiation factor IIB-2	Alcohol dehydrogenase class-3	Glycolysis / Gluconeogenesis	Regulation
GDCST (OG0003754::H2_transcript)	ADHIII (OG0008025::H2_transcript)	1	Aminomethyltransferase%2C mitochondrial	Alcohol dehydrogenase class-3	Glycolysis / Gluconeogenesis	Glycine, serine and threonine metabolism
CTIMC (OG0003945::H1_transcript)	ADHIII (OG0008025::H2_transcript)	1	Triosephosphate isomerase%2C cytosolic	Alcohol dehydrogenase class-3	Glycolysis / Gluconeogenesis	Carbon fixation by Calvin cycle
PCK1 (OG0002610::H1_protein)	ADHIII (OG0008025::H2_transcript)	1	Phosphoenolpyruvate carboxykinase (ATP) 1	Alcohol dehydrogenase class-3	Glycolysis / Gluconeogenesis	Pyruvate metabolism
KAT1 (OG0002639::H1_protein)	ADHIII (OG0008025::H2_transcript)	1	3-ketoacyl CoA thiolase 1%2C peroxisomal	Alcohol dehydrogenase class-3	Glycolysis / Gluconeogenesis	Fatty acid syn/deg
GAPA (OG0006112::H2_protein)	ADHIII (OG0008025::H2_transcript)	1	Glyceraldehyde-3-phosphate dehydrogenase A%2C chloroplastic	Alcohol dehydrogenase class-3	Glycolysis / Gluconeogenesis	Carbon fixation by Calvin cycle
PCK1 (OG0002610::H2_protein)	ADHIII (OG0008025::H2_transcript)	1	Phosphoenolpyruvate carboxykinase (ATP) 1	Alcohol dehydrogenase class-3	Glycolysis / Gluconeogenesis	Pyruvate metabolism
Succinate	ADHIII (OG0008025::H2_transcript)	1	Succinate	Alcohol dehydrogenase class-3	Glycolysis / Gluconeogenesis	Metabolome
PPC16 (OG0001285::H1_transcript)	GATA1 (OG0000224::H2_transcript)	1	Phosphoenolpyruvate carboxylase%2C housekeeping isozyme	GATA transcription factor 1	Regulation	Carboxylation
MD1 (OG0001880::H2_transcript)	GATA1 (OG0000224::H2_transcript)	1	Malate dehydrogenase	GATA transcription factor 1	Regulation	Malate_turnover
TFIIB2 (OG0001924::H1_transcript)	GATA1 (OG0000224::H2_transcript)	1	Transcription initiation factor IIB-2	GATA transcription factor 1	Regulation	Regulation
CTIMC (OG0003945::H1_transcript)	GATA1 (OG0000224::H2_transcript)	1	Triosephosphate isomerase%2C cytosolic	GATA transcription factor 1	Regulation	Carbon fixation by Calvin cycle
PCK1 (OG0002610::H1_protein)	GATA1 (OG0000224::H2_transcript)	1	Phosphoenolpyruvate carboxykinase (ATP) 1	GATA transcription factor 1	Regulation	Pyruvate metabolism
PCK1 (OG0002610::H2_protein)	GATA1 (OG0000224::H2_transcript)	1	Phosphoenolpyruvate carboxykinase (ATP) 1	GATA transcription factor 1	Regulation	Pyruvate metabolism
Putresceine	GATA1 (OG0000224::H2_transcript)	1	Putresceine	GATA transcription factor 1	Regulation	Metabolome
Succinate	GATA1 (OG0000224::H2_transcript)	1	Succinate	GATA transcription factor 1	Regulation	Metabolome
PPC16 (OG0001285::H1_transcript)	AGPP (OG0000623::H2_transcript)	1	Phosphoenolpyruvate carboxylase%2C housekeeping isozyme	Glucose-1-phosphate adenylyltransferase small subunit 2%2C chloroplastic	Starch_syn/deg	Carboxylation
MD1 (OG0001880::H2_transcript)	AGPP (OG0000623::H2_transcript)	1	Malate dehydrogenase	Glucose-1-phosphate adenylyltransferase small subunit 2%2C chloroplastic	Starch_syn/deg	Malate_turnover
TFIIB2 (OG0001924::H1_transcript)	AGPP (OG0000623::H2_transcript)	1	Transcription initiation factor IIB-2	Glucose-1-phosphate adenylyltransferase small subunit 2%2C chloroplastic	Starch_syn/deg	Regulation
CTIMC (OG0003945::H1_transcript)	AGPP (OG0000623::H2_transcript)	1	Triosephosphate isomerase%2C cytosolic	Glucose-1-phosphate adenylyltransferase small subunit 2%2C chloroplastic	Starch_syn/deg	Carbon fixation by Calvin cycle
RPE (OG0006538::H1_transcript)	AGPP (OG0000623::H2_transcript)	1	Ribulose-5-phosphate-3-epimerase%2C chloroplastic	Glucose-1-phosphate adenylyltransferase small subunit 2%2C chloroplastic	Starch_syn/deg	Carbon fixation by Calvin cycle
RBCS (OG0002035::H1_protein)	AGPP (OG0000623::H2_transcript)	1	Ribulose bisphosphate carboxylase small subunit%2C chloroplastic	Glucose-1-phosphate adenylyltransferase small subunit 2%2C chloroplastic	Starch_syn/deg	Glyoxylate and dicarboxylate metabolism
PCK1 (OG0002610::H1_protein)	AGPP (OG0000623::H2_transcript)	1	Phosphoenolpyruvate carboxykinase (ATP) 1	Glucose-1-phosphate adenylyltransferase small subunit 2%2C chloroplastic	Starch_syn/deg	Pyruvate metabolism
ASP3 (OG0002883::H2_protein)	AGPP (OG0000623::H2_transcript)	1	Aspartate aminotransferase 3%2C chloroplastic	Glucose-1-phosphate adenylyltransferase small subunit 2%2C chloroplastic	Starch_syn/deg	Carbon fixation by Calvin cycle
GAPA (OG0006112::H2_protein)	AGPP (OG0000623::H2_transcript)	1	Glyceraldehyde-3-phosphate dehydrogenase A%2C chloroplastic	Glucose-1-phosphate adenylyltransferase small subunit 2%2C chloroplastic	Starch_syn/deg	Carbon fixation by Calvin cycle
GAPB (OG0006958::H2_protein)	AGPP (OG0000623::H2_transcript)	1	Glyceraldehyde-3-phosphate dehydrogenase GAPB%2C chloroplastic	Glucose-1-phosphate adenylyltransferase small subunit 2%2C chloroplastic	Starch_syn/deg	Carbon fixation by Calvin cycle
PCK1 (OG0002610::H2_protein)	AGPP (OG0000623::H2_transcript)	1	Phosphoenolpyruvate carboxykinase (ATP) 1	Glucose-1-phosphate adenylyltransferase small subunit 2%2C chloroplastic	Starch_syn/deg	Pyruvate metabolism
Succinate	AGPP (OG0000623::H2_transcript)	1	Succinate	Glucose-1-phosphate adenylyltransferase small subunit 2%2C chloroplastic	Starch_syn/deg	Metabolome
MD1 (OG0001880::H2_transcript)	GAPC (OG0000484::H1_protein)	1	Malate dehydrogenase	Glyceraldehyde-3-phosphate dehydrogenase%2C cytosolic	Glycolysis / Gluconeogenesis	Malate_turnover
TFIIB2 (OG0001924::H1_transcript)	GAPC (OG0000484::H1_protein)	1	Transcription initiation factor IIB-2	Glyceraldehyde-3-phosphate dehydrogenase%2C cytosolic	Glycolysis / Gluconeogenesis	Regulation
CTIMC (OG0003945::H1_transcript)	GAPC (OG0000484::H1_protein)	1	Triosephosphate isomerase%2C cytosolic	Glyceraldehyde-3-phosphate dehydrogenase%2C cytosolic	Glycolysis / Gluconeogenesis	Carbon fixation by Calvin cycle
GAPC (OG0000484::H2_protein)	GAPC (OG0000484::H1_protein)	1	Glyceraldehyde-3-phosphate dehydrogenase%2C cytosolic	Glyceraldehyde-3-phosphate dehydrogenase%2C cytosolic	Glycolysis / Gluconeogenesis	Glycolysis / Gluconeogenesis
PCK1 (OG0002610::H1_protein)	GAPC (OG0000484::H1_protein)	1	Phosphoenolpyruvate carboxykinase (ATP) 1	Glyceraldehyde-3-phosphate dehydrogenase%2C cytosolic	Glycolysis / Gluconeogenesis	Pyruvate metabolism
GAPA (OG0006112::H2_protein)	GAPC (OG0000484::H1_protein)	1	Glyceraldehyde-3-phosphate dehydrogenase A%2C chloroplastic	Glyceraldehyde-3-phosphate dehydrogenase%2C cytosolic	Glycolysis / Gluconeogenesis	Carbon fixation by Calvin cycle
Succinate	GAPC (OG0000484::H1_protein)	1	Succinate	Glyceraldehyde-3-phosphate dehydrogenase%2C cytosolic	Glycolysis / Gluconeogenesis	Metabolome
MD1 (OG0001880::H2_transcript)	GAPC (OG0000484::H2_protein)	1	Malate dehydrogenase	Glyceraldehyde-3-phosphate dehydrogenase%2C cytosolic	Glycolysis / Gluconeogenesis	Malate_turnover
TFIIB2 (OG0001924::H1_transcript)	GAPC (OG0000484::H2_protein)	1	Transcription initiation factor IIB-2	Glyceraldehyde-3-phosphate dehydrogenase%2C cytosolic	Glycolysis / Gluconeogenesis	Regulation
CTIMC (OG0003945::H1_transcript)	GAPC (OG0000484::H2_protein)	1	Triosephosphate isomerase%2C cytosolic	Glyceraldehyde-3-phosphate dehydrogenase%2C cytosolic	Glycolysis / Gluconeogenesis	Carbon fixation by Calvin cycle
GAPC (OG0000484::H1_protein)	GAPC (OG0000484::H2_protein)	1	Glyceraldehyde-3-phosphate dehydrogenase%2C cytosolic	Glyceraldehyde-3-phosphate dehydrogenase%2C cytosolic	Glycolysis / Gluconeogenesis	Glycolysis / Gluconeogenesis
PCK1 (OG0002610::H1_protein)	GAPC (OG0000484::H2_protein)	1	Phosphoenolpyruvate carboxykinase (ATP) 1	Glyceraldehyde-3-phosphate dehydrogenase%2C cytosolic	Glycolysis / Gluconeogenesis	Pyruvate metabolism
GAPA (OG0006112::H2_protein)	GAPC (OG0000484::H2_protein)	1	Glyceraldehyde-3-phosphate dehydrogenase A%2C chloroplastic	Glyceraldehyde-3-phosphate dehydrogenase%2C cytosolic	Glycolysis / Gluconeogenesis	Carbon fixation by Calvin cycle
Succinate	GAPC (OG0000484::H2_protein)	1	Succinate	Glyceraldehyde-3-phosphate dehydrogenase%2C cytosolic	Glycolysis / Gluconeogenesis	Metabolome
MD1 (OG0001880::H2_transcript)	RBCS (OG0002035::H1_protein)	1	Malate dehydrogenase	Ribulose bisphosphate carboxylase small subunit%2C chloroplastic	Glyoxylate and dicarboxylate metabolism	Malate_turnover
TFIIB2 (OG0001924::H1_transcript)	RBCS (OG0002035::H1_protein)	1	Transcription initiation factor IIB-2	Ribulose bisphosphate carboxylase small subunit%2C chloroplastic	Glyoxylate and dicarboxylate metabolism	Regulation
CTIMC (OG0003945::H1_transcript)	RBCS (OG0002035::H1_protein)	1	Triosephosphate isomerase%2C cytosolic	Ribulose bisphosphate carboxylase small subunit%2C chloroplastic	Glyoxylate and dicarboxylate metabolism	Carbon fixation by Calvin cycle
RPE (OG0006538::H1_transcript)	RBCS (OG0002035::H1_protein)	1	Ribulose-5-phosphate-3-epimerase%2C chloroplastic	Ribulose bisphosphate carboxylase small subunit%2C chloroplastic	Glyoxylate and dicarboxylate metabolism	Carbon fixation by Calvin cycle
AGPP (OG0000623::H2_transcript)	RBCS (OG0002035::H1_protein)	1	Glucose-1-phosphate adenylyltransferase small subunit 2%2C chloroplastic	Ribulose bisphosphate carboxylase small subunit%2C chloroplastic	Glyoxylate and dicarboxylate metabolism	Starch_syn/deg
PCK1 (OG0002610::H1_protein)	RBCS (OG0002035::H1_protein)	1	Phosphoenolpyruvate carboxykinase (ATP) 1	Ribulose bisphosphate carboxylase small subunit%2C chloroplastic	Glyoxylate and dicarboxylate metabolism	Pyruvate metabolism
ASP3 (OG0002883::H2_protein)	RBCS (OG0002035::H1_protein)	1	Aspartate aminotransferase 3%2C chloroplastic	Ribulose bisphosphate carboxylase small subunit%2C chloroplastic	Glyoxylate and dicarboxylate metabolism	Carbon fixation by Calvin cycle
GAPB (OG0006958::H2_protein)	RBCS (OG0002035::H1_protein)	1	Glyceraldehyde-3-phosphate dehydrogenase GAPB%2C chloroplastic	Ribulose bisphosphate carboxylase small subunit%2C chloroplastic	Glyoxylate and dicarboxylate metabolism	Carbon fixation by Calvin cycle
Succinate	RBCS (OG0002035::H1_protein)	1	Succinate	Ribulose bisphosphate carboxylase small subunit%2C chloroplastic	Glyoxylate and dicarboxylate metabolism	Metabolome
PPC16 (OG0001285::H1_transcript)	PCK1 (OG0002610::H1_protein)	1	Phosphoenolpyruvate carboxylase%2C housekeeping isozyme	Phosphoenolpyruvate carboxykinase (ATP) 1	Pyruvate metabolism	Carboxylation
MD1 (OG0001880::H2_transcript)	PCK1 (OG0002610::H1_protein)	1	Malate dehydrogenase	Phosphoenolpyruvate carboxykinase (ATP) 1	Pyruvate metabolism	Malate_turnover
TFIIB2 (OG0001924::H1_transcript)	PCK1 (OG0002610::H1_protein)	1	Transcription initiation factor IIB-2	Phosphoenolpyruvate carboxykinase (ATP) 1	Pyruvate metabolism	Regulation
RFS1 (OG0002029::H1_transcript)	PCK1 (OG0002610::H1_protein)	1	Probable galactinol--sucrose galactosyltransferase 1	Phosphoenolpyruvate carboxykinase (ATP) 1	Pyruvate metabolism	Galactose metabolism
GDCST (OG0003754::H2_transcript)	PCK1 (OG0002610::H1_protein)	1	Aminomethyltransferase%2C mitochondrial	Phosphoenolpyruvate carboxykinase (ATP) 1	Pyruvate metabolism	Glycine, serine and threonine metabolism
CTIMC (OG0003945::H1_transcript)	PCK1 (OG0002610::H1_protein)	1	Triosephosphate isomerase%2C cytosolic	Phosphoenolpyruvate carboxykinase (ATP) 1	Pyruvate metabolism	Carbon fixation by Calvin cycle
RPE (OG0006538::H1_transcript)	PCK1 (OG0002610::H1_protein)	1	Ribulose-5-phosphate-3-epimerase%2C chloroplastic	Phosphoenolpyruvate carboxykinase (ATP) 1	Pyruvate metabolism	Carbon fixation by Calvin cycle
ADHIII (OG0008025::H2_transcript)	PCK1 (OG0002610::H1_protein)	1	Alcohol dehydrogenase class-3	Phosphoenolpyruvate carboxykinase (ATP) 1	Pyruvate metabolism	Glycolysis / Gluconeogenesis
GATA1 (OG0000224::H2_transcript)	PCK1 (OG0002610::H1_protein)	1	GATA transcription factor 1	Phosphoenolpyruvate carboxykinase (ATP) 1	Pyruvate metabolism	Regulation
AGPP (OG0000623::H2_transcript)	PCK1 (OG0002610::H1_protein)	1	Glucose-1-phosphate adenylyltransferase small subunit 2%2C chloroplastic	Phosphoenolpyruvate carboxykinase (ATP) 1	Pyruvate metabolism	Starch_syn/deg
GAPC (OG0000484::H1_protein)	PCK1 (OG0002610::H1_protein)	1	Glyceraldehyde-3-phosphate dehydrogenase%2C cytosolic	Phosphoenolpyruvate carboxykinase (ATP) 1	Pyruvate metabolism	Glycolysis / Gluconeogenesis
GAPC (OG0000484::H2_protein)	PCK1 (OG0002610::H1_protein)	1	Glyceraldehyde-3-phosphate dehydrogenase%2C cytosolic	Phosphoenolpyruvate carboxykinase (ATP) 1	Pyruvate metabolism	Glycolysis / Gluconeogenesis
RBCS (OG0002035::H1_protein)	PCK1 (OG0002610::H1_protein)	1	Ribulose bisphosphate carboxylase small subunit%2C chloroplastic	Phosphoenolpyruvate carboxykinase (ATP) 1	Pyruvate metabolism	Glyoxylate and dicarboxylate metabolism
KAT1 (OG0002639::H1_protein)	PCK1 (OG0002610::H1_protein)	1	3-ketoacyl CoA thiolase 1%2C peroxisomal	Phosphoenolpyruvate carboxykinase (ATP) 1	Pyruvate metabolism	Fatty acid syn/deg
ASP3 (OG0002883::H2_protein)	PCK1 (OG0002610::H1_protein)	1	Aspartate aminotransferase 3%2C chloroplastic	Phosphoenolpyruvate carboxykinase (ATP) 1	Pyruvate metabolism	Carbon fixation by Calvin cycle
GAPA (OG0006112::H2_protein)	PCK1 (OG0002610::H1_protein)	1	Glyceraldehyde-3-phosphate dehydrogenase A%2C chloroplastic	Phosphoenolpyruvate carboxykinase (ATP) 1	Pyruvate metabolism	Carbon fixation by Calvin cycle
GAPB (OG0006958::H2_protein)	PCK1 (OG0002610::H1_protein)	1	Glyceraldehyde-3-phosphate dehydrogenase GAPB%2C chloroplastic	Phosphoenolpyruvate carboxykinase (ATP) 1	Pyruvate metabolism	Carbon fixation by Calvin cycle
PCK1 (OG0002610::H2_protein)	PCK1 (OG0002610::H1_protein)	1	Phosphoenolpyruvate carboxykinase (ATP) 1	Phosphoenolpyruvate carboxykinase (ATP) 1	Pyruvate metabolism	Pyruvate metabolism
Putresceine	PCK1 (OG0002610::H1_protein)	1	Putresceine	Phosphoenolpyruvate carboxykinase (ATP) 1	Pyruvate metabolism	Metabolome
Succinate	PCK1 (OG0002610::H1_protein)	1	Succinate	Phosphoenolpyruvate carboxykinase (ATP) 1	Pyruvate metabolism	Metabolome
PPC16 (OG0001285::H1_transcript)	KAT1 (OG0002639::H1_protein)	1	Phosphoenolpyruvate carboxylase%2C housekeeping isozyme	3-ketoacyl CoA thiolase 1%2C peroxisomal	Fatty acid syn/deg	Carboxylation
MD1 (OG0001880::H2_transcript)	KAT1 (OG0002639::H1_protein)	1	Malate dehydrogenase	3-ketoacyl CoA thiolase 1%2C peroxisomal	Fatty acid syn/deg	Malate_turnover
TFIIB2 (OG0001924::H1_transcript)	KAT1 (OG0002639::H1_protein)	1	Transcription initiation factor IIB-2	3-ketoacyl CoA thiolase 1%2C peroxisomal	Fatty acid syn/deg	Regulation
GDCST (OG0003754::H2_transcript)	KAT1 (OG0002639::H1_protein)	1	Aminomethyltransferase%2C mitochondrial	3-ketoacyl CoA thiolase 1%2C peroxisomal	Fatty acid syn/deg	Glycine, serine and threonine metabolism
CTIMC (OG0003945::H1_transcript)	KAT1 (OG0002639::H1_protein)	1	Triosephosphate isomerase%2C cytosolic	3-ketoacyl CoA thiolase 1%2C peroxisomal	Fatty acid syn/deg	Carbon fixation by Calvin cycle
ADHIII (OG0008025::H2_transcript)	KAT1 (OG0002639::H1_protein)	1	Alcohol dehydrogenase class-3	3-ketoacyl CoA thiolase 1%2C peroxisomal	Fatty acid syn/deg	Glycolysis / Gluconeogenesis
PCK1 (OG0002610::H1_protein)	KAT1 (OG0002639::H1_protein)	1	Phosphoenolpyruvate carboxykinase (ATP) 1	3-ketoacyl CoA thiolase 1%2C peroxisomal	Fatty acid syn/deg	Pyruvate metabolism
GAPA (OG0006112::H2_protein)	KAT1 (OG0002639::H1_protein)	1	Glyceraldehyde-3-phosphate dehydrogenase A%2C chloroplastic	3-ketoacyl CoA thiolase 1%2C peroxisomal	Fatty acid syn/deg	Carbon fixation by Calvin cycle
PCK1 (OG0002610::H2_protein)	KAT1 (OG0002639::H1_protein)	1	Phosphoenolpyruvate carboxykinase (ATP) 1	3-ketoacyl CoA thiolase 1%2C peroxisomal	Fatty acid syn/deg	Pyruvate metabolism
Succinate	KAT1 (OG0002639::H1_protein)	1	Succinate	3-ketoacyl CoA thiolase 1%2C peroxisomal	Fatty acid syn/deg	Metabolome
MD1 (OG0001880::H2_transcript)	ASP3 (OG0002883::H2_protein)	1	Malate dehydrogenase	Aspartate aminotransferase 3%2C chloroplastic	Carbon fixation by Calvin cycle	Malate_turnover
TFIIB2 (OG0001924::H1_transcript)	ASP3 (OG0002883::H2_protein)	1	Transcription initiation factor IIB-2	Aspartate aminotransferase 3%2C chloroplastic	Carbon fixation by Calvin cycle	Regulation
CTIMC (OG0003945::H1_transcript)	ASP3 (OG0002883::H2_protein)	1	Triosephosphate isomerase%2C cytosolic	Aspartate aminotransferase 3%2C chloroplastic	Carbon fixation by Calvin cycle	Carbon fixation by Calvin cycle
RPE (OG0006538::H1_transcript)	ASP3 (OG0002883::H2_protein)	1	Ribulose-5-phosphate-3-epimerase%2C chloroplastic	Aspartate aminotransferase 3%2C chloroplastic	Carbon fixation by Calvin cycle	Carbon fixation by Calvin cycle
AGPP (OG0000623::H2_transcript)	ASP3 (OG0002883::H2_protein)	1	Glucose-1-phosphate adenylyltransferase small subunit 2%2C chloroplastic	Aspartate aminotransferase 3%2C chloroplastic	Carbon fixation by Calvin cycle	Starch_syn/deg
RBCS (OG0002035::H1_protein)	ASP3 (OG0002883::H2_protein)	1	Ribulose bisphosphate carboxylase small subunit%2C chloroplastic	Aspartate aminotransferase 3%2C chloroplastic	Carbon fixation by Calvin cycle	Glyoxylate and dicarboxylate metabolism
PCK1 (OG0002610::H1_protein)	ASP3 (OG0002883::H2_protein)	1	Phosphoenolpyruvate carboxykinase (ATP) 1	Aspartate aminotransferase 3%2C chloroplastic	Carbon fixation by Calvin cycle	Pyruvate metabolism
GAPB (OG0006958::H2_protein)	ASP3 (OG0002883::H2_protein)	1	Glyceraldehyde-3-phosphate dehydrogenase GAPB%2C chloroplastic	Aspartate aminotransferase 3%2C chloroplastic	Carbon fixation by Calvin cycle	Carbon fixation by Calvin cycle
Succinate	ASP3 (OG0002883::H2_protein)	1	Succinate	Aspartate aminotransferase 3%2C chloroplastic	Carbon fixation by Calvin cycle	Metabolome
TPIP1 (OG0007216::H1_protein)	GGAT2 (OG0005087::H2_protein)	1	Triosephosphate isomerase%2C cytosolic	Glutamate--glyoxylate aminotransferase 2	Glyoxylate and dicarboxylate metabolism	Glycolysis / Gluconeogenesis
PPC16 (OG0001285::H1_transcript)	GAPA (OG0006112::H2_protein)	1	Phosphoenolpyruvate carboxylase%2C housekeeping isozyme	Glyceraldehyde-3-phosphate dehydrogenase A%2C chloroplastic	Carbon fixation by Calvin cycle	Carboxylation
MD1 (OG0001880::H2_transcript)	GAPA (OG0006112::H2_protein)	1	Malate dehydrogenase	Glyceraldehyde-3-phosphate dehydrogenase A%2C chloroplastic	Carbon fixation by Calvin cycle	Malate_turnover
TFIIB2 (OG0001924::H1_transcript)	GAPA (OG0006112::H2_protein)	1	Transcription initiation factor IIB-2	Glyceraldehyde-3-phosphate dehydrogenase A%2C chloroplastic	Carbon fixation by Calvin cycle	Regulation
GDCST (OG0003754::H2_transcript)	GAPA (OG0006112::H2_protein)	1	Aminomethyltransferase%2C mitochondrial	Glyceraldehyde-3-phosphate dehydrogenase A%2C chloroplastic	Carbon fixation by Calvin cycle	Glycine, serine and threonine metabolism
CTIMC (OG0003945::H1_transcript)	GAPA (OG0006112::H2_protein)	1	Triosephosphate isomerase%2C cytosolic	Glyceraldehyde-3-phosphate dehydrogenase A%2C chloroplastic	Carbon fixation by Calvin cycle	Carbon fixation by Calvin cycle
ADHIII (OG0008025::H2_transcript)	GAPA (OG0006112::H2_protein)	1	Alcohol dehydrogenase class-3	Glyceraldehyde-3-phosphate dehydrogenase A%2C chloroplastic	Carbon fixation by Calvin cycle	Glycolysis / Gluconeogenesis
AGPP (OG0000623::H2_transcript)	GAPA (OG0006112::H2_protein)	1	Glucose-1-phosphate adenylyltransferase small subunit 2%2C chloroplastic	Glyceraldehyde-3-phosphate dehydrogenase A%2C chloroplastic	Carbon fixation by Calvin cycle	Starch_syn/deg
GAPC (OG0000484::H1_protein)	GAPA (OG0006112::H2_protein)	1	Glyceraldehyde-3-phosphate dehydrogenase%2C cytosolic	Glyceraldehyde-3-phosphate dehydrogenase A%2C chloroplastic	Carbon fixation by Calvin cycle	Glycolysis / Gluconeogenesis
GAPC (OG0000484::H2_protein)	GAPA (OG0006112::H2_protein)	1	Glyceraldehyde-3-phosphate dehydrogenase%2C cytosolic	Glyceraldehyde-3-phosphate dehydrogenase A%2C chloroplastic	Carbon fixation by Calvin cycle	Glycolysis / Gluconeogenesis
PCK1 (OG0002610::H1_protein)	GAPA (OG0006112::H2_protein)	1	Phosphoenolpyruvate carboxykinase (ATP) 1	Glyceraldehyde-3-phosphate dehydrogenase A%2C chloroplastic	Carbon fixation by Calvin cycle	Pyruvate metabolism
KAT1 (OG0002639::H1_protein)	GAPA (OG0006112::H2_protein)	1	3-ketoacyl CoA thiolase 1%2C peroxisomal	Glyceraldehyde-3-phosphate dehydrogenase A%2C chloroplastic	Carbon fixation by Calvin cycle	Fatty acid syn/deg
PCK1 (OG0002610::H2_protein)	GAPA (OG0006112::H2_protein)	1	Phosphoenolpyruvate carboxykinase (ATP) 1	Glyceraldehyde-3-phosphate dehydrogenase A%2C chloroplastic	Carbon fixation by Calvin cycle	Pyruvate metabolism
Succinate	GAPA (OG0006112::H2_protein)	1	Succinate	Glyceraldehyde-3-phosphate dehydrogenase A%2C chloroplastic	Carbon fixation by Calvin cycle	Metabolome
MD1 (OG0001880::H2_transcript)	GAPB (OG0006958::H2_protein)	1	Malate dehydrogenase	Glyceraldehyde-3-phosphate dehydrogenase GAPB%2C chloroplastic	Carbon fixation by Calvin cycle	Malate_turnover
TFIIB2 (OG0001924::H1_transcript)	GAPB (OG0006958::H2_protein)	1	Transcription initiation factor IIB-2	Glyceraldehyde-3-phosphate dehydrogenase GAPB%2C chloroplastic	Carbon fixation by Calvin cycle	Regulation
CTIMC (OG0003945::H1_transcript)	GAPB (OG0006958::H2_protein)	1	Triosephosphate isomerase%2C cytosolic	Glyceraldehyde-3-phosphate dehydrogenase GAPB%2C chloroplastic	Carbon fixation by Calvin cycle	Carbon fixation by Calvin cycle
RPE (OG0006538::H1_transcript)	GAPB (OG0006958::H2_protein)	1	Ribulose-5-phosphate-3-epimerase%2C chloroplastic	Glyceraldehyde-3-phosphate dehydrogenase GAPB%2C chloroplastic	Carbon fixation by Calvin cycle	Carbon fixation by Calvin cycle
AGPP (OG0000623::H2_transcript)	GAPB (OG0006958::H2_protein)	1	Glucose-1-phosphate adenylyltransferase small subunit 2%2C chloroplastic	Glyceraldehyde-3-phosphate dehydrogenase GAPB%2C chloroplastic	Carbon fixation by Calvin cycle	Starch_syn/deg
RBCS (OG0002035::H1_protein)	GAPB (OG0006958::H2_protein)	1	Ribulose bisphosphate carboxylase small subunit%2C chloroplastic	Glyceraldehyde-3-phosphate dehydrogenase GAPB%2C chloroplastic	Carbon fixation by Calvin cycle	Glyoxylate and dicarboxylate metabolism
PCK1 (OG0002610::H1_protein)	GAPB (OG0006958::H2_protein)	1	Phosphoenolpyruvate carboxykinase (ATP) 1	Glyceraldehyde-3-phosphate dehydrogenase GAPB%2C chloroplastic	Carbon fixation by Calvin cycle	Pyruvate metabolism
ASP3 (OG0002883::H2_protein)	GAPB (OG0006958::H2_protein)	1	Aspartate aminotransferase 3%2C chloroplastic	Glyceraldehyde-3-phosphate dehydrogenase GAPB%2C chloroplastic	Carbon fixation by Calvin cycle	Carbon fixation by Calvin cycle
Succinate	GAPB (OG0006958::H2_protein)	1	Succinate	Glyceraldehyde-3-phosphate dehydrogenase GAPB%2C chloroplastic	Carbon fixation by Calvin cycle	Metabolome
GGAT2 (OG0005087::H2_protein)	TPIP1 (OG0007216::H1_protein)	1	Glutamate--glyoxylate aminotransferase 2	Triosephosphate isomerase%2C cytosolic	Glycolysis / Gluconeogenesis	Glyoxylate and dicarboxylate metabolism
PPC16 (OG0001285::H1_transcript)	PCK1 (OG0002610::H2_protein)	1	Phosphoenolpyruvate carboxylase%2C housekeeping isozyme	Phosphoenolpyruvate carboxykinase (ATP) 1	Pyruvate metabolism	Carboxylation
MD1 (OG0001880::H2_transcript)	PCK1 (OG0002610::H2_protein)	1	Malate dehydrogenase	Phosphoenolpyruvate carboxykinase (ATP) 1	Pyruvate metabolism	Malate_turnover
TFIIB2 (OG0001924::H1_transcript)	PCK1 (OG0002610::H2_protein)	1	Transcription initiation factor IIB-2	Phosphoenolpyruvate carboxykinase (ATP) 1	Pyruvate metabolism	Regulation
GDCST (OG0003754::H2_transcript)	PCK1 (OG0002610::H2_protein)	1	Aminomethyltransferase%2C mitochondrial	Phosphoenolpyruvate carboxykinase (ATP) 1	Pyruvate metabolism	Glycine, serine and threonine metabolism
CTIMC (OG0003945::H1_transcript)	PCK1 (OG0002610::H2_protein)	1	Triosephosphate isomerase%2C cytosolic	Phosphoenolpyruvate carboxykinase (ATP) 1	Pyruvate metabolism	Carbon fixation by Calvin cycle
ADHIII (OG0008025::H2_transcript)	PCK1 (OG0002610::H2_protein)	1	Alcohol dehydrogenase class-3	Phosphoenolpyruvate carboxykinase (ATP) 1	Pyruvate metabolism	Glycolysis / Gluconeogenesis
GATA1 (OG0000224::H2_transcript)	PCK1 (OG0002610::H2_protein)	1	GATA transcription factor 1	Phosphoenolpyruvate carboxykinase (ATP) 1	Pyruvate metabolism	Regulation
AGPP (OG0000623::H2_transcript)	PCK1 (OG0002610::H2_protein)	1	Glucose-1-phosphate adenylyltransferase small subunit 2%2C chloroplastic	Phosphoenolpyruvate carboxykinase (ATP) 1	Pyruvate metabolism	Starch_syn/deg
PCK1 (OG0002610::H1_protein)	PCK1 (OG0002610::H2_protein)	1	Phosphoenolpyruvate carboxykinase (ATP) 1	Phosphoenolpyruvate carboxykinase (ATP) 1	Pyruvate metabolism	Pyruvate metabolism
KAT1 (OG0002639::H1_protein)	PCK1 (OG0002610::H2_protein)	1	3-ketoacyl CoA thiolase 1%2C peroxisomal	Phosphoenolpyruvate carboxykinase (ATP) 1	Pyruvate metabolism	Fatty acid syn/deg
GAPA (OG0006112::H2_protein)	PCK1 (OG0002610::H2_protein)	1	Glyceraldehyde-3-phosphate dehydrogenase A%2C chloroplastic	Phosphoenolpyruvate carboxykinase (ATP) 1	Pyruvate metabolism	Carbon fixation by Calvin cycle
Putresceine	PCK1 (OG0002610::H2_protein)	1	Putresceine	Phosphoenolpyruvate carboxykinase (ATP) 1	Pyruvate metabolism	Metabolome
Succinate	PCK1 (OG0002610::H2_protein)	1	Succinate	Phosphoenolpyruvate carboxykinase (ATP) 1	Pyruvate metabolism	Metabolome
PPC16 (OG0001285::H1_transcript)	Putresceine	1	Phosphoenolpyruvate carboxylase%2C housekeeping isozyme	Putresceine	Metabolome	Carboxylation
MD1 (OG0001880::H2_transcript)	Putresceine	1	Malate dehydrogenase	Putresceine	Metabolome	Malate_turnover
TFIIB2 (OG0001924::H1_transcript)	Putresceine	1	Transcription initiation factor IIB-2	Putresceine	Metabolome	Regulation
CTIMC (OG0003945::H1_transcript)	Putresceine	1	Triosephosphate isomerase%2C cytosolic	Putresceine	Metabolome	Carbon fixation by Calvin cycle
GATA1 (OG0000224::H2_transcript)	Putresceine	1	GATA transcription factor 1	Putresceine	Metabolome	Regulation
PCK1 (OG0002610::H1_protein)	Putresceine	1	Phosphoenolpyruvate carboxykinase (ATP) 1	Putresceine	Metabolome	Pyruvate metabolism
PCK1 (OG0002610::H2_protein)	Putresceine	1	Phosphoenolpyruvate carboxykinase (ATP) 1	Putresceine	Metabolome	Pyruvate metabolism
Succinate	Putresceine	1	Succinate	Putresceine	Metabolome	Metabolome
PPC16 (OG0001285::H1_transcript)	Succinate	1	Phosphoenolpyruvate carboxylase%2C housekeeping isozyme	Succinate	Metabolome	Carboxylation
MD1 (OG0001880::H2_transcript)	Succinate	1	Malate dehydrogenase	Succinate	Metabolome	Malate_turnover
TFIIB2 (OG0001924::H1_transcript)	Succinate	1	Transcription initiation factor IIB-2	Succinate	Metabolome	Regulation
RFS1 (OG0002029::H1_transcript)	Succinate	1	Probable galactinol--sucrose galactosyltransferase 1	Succinate	Metabolome	Galactose metabolism
GDCST (OG0003754::H2_transcript)	Succinate	1	Aminomethyltransferase%2C mitochondrial	Succinate	Metabolome	Glycine, serine and threonine metabolism
CTIMC (OG0003945::H1_transcript)	Succinate	1	Triosephosphate isomerase%2C cytosolic	Succinate	Metabolome	Carbon fixation by Calvin cycle
RPE (OG0006538::H1_transcript)	Succinate	1	Ribulose-5-phosphate-3-epimerase%2C chloroplastic	Succinate	Metabolome	Carbon fixation by Calvin cycle
ADHIII (OG0008025::H2_transcript)	Succinate	1	Alcohol dehydrogenase class-3	Succinate	Metabolome	Glycolysis / Gluconeogenesis
GATA1 (OG0000224::H2_transcript)	Succinate	1	GATA transcription factor 1	Succinate	Metabolome	Regulation
AGPP (OG0000623::H2_transcript)	Succinate	1	Glucose-1-phosphate adenylyltransferase small subunit 2%2C chloroplastic	Succinate	Metabolome	Starch_syn/deg
GAPC (OG0000484::H1_protein)	Succinate	1	Glyceraldehyde-3-phosphate dehydrogenase%2C cytosolic	Succinate	Metabolome	Glycolysis / Gluconeogenesis
GAPC (OG0000484::H2_protein)	Succinate	1	Glyceraldehyde-3-phosphate dehydrogenase%2C cytosolic	Succinate	Metabolome	Glycolysis / Gluconeogenesis
RBCS (OG0002035::H1_protein)	Succinate	1	Ribulose bisphosphate carboxylase small subunit%2C chloroplastic	Succinate	Metabolome	Glyoxylate and dicarboxylate metabolism
PCK1 (OG0002610::H1_protein)	Succinate	1	Phosphoenolpyruvate carboxykinase (ATP) 1	Succinate	Metabolome	Pyruvate metabolism
KAT1 (OG0002639::H1_protein)	Succinate	1	3-ketoacyl CoA thiolase 1%2C peroxisomal	Succinate	Metabolome	Fatty acid syn/deg
ASP3 (OG0002883::H2_protein)	Succinate	1	Aspartate aminotransferase 3%2C chloroplastic	Succinate	Metabolome	Carbon fixation by Calvin cycle
GAPA (OG0006112::H2_protein)	Succinate	1	Glyceraldehyde-3-phosphate dehydrogenase A%2C chloroplastic	Succinate	Metabolome	Carbon fixation by Calvin cycle
GAPB (OG0006958::H2_protein)	Succinate	1	Glyceraldehyde-3-phosphate dehydrogenase GAPB%2C chloroplastic	Succinate	Metabolome	Carbon fixation by Calvin cycle
PCK1 (OG0002610::H2_protein)	Succinate	1	Phosphoenolpyruvate carboxykinase (ATP) 1	Succinate	Metabolome	Pyruvate metabolism
Putresceine	Succinate	1	Putresceine	Succinate	Metabolome	Metabolome
