# Supplementary material for: Kernel-DMD for multiome data integration and control
Source: PLoS Comput Biol. 2026 Mar 31;22(3):e1014029. doi: 10.1371/journal.pcbi.1014029 (PMC13038008; doi:10.1371/journal.pcbi.1014029)
Supplement: S2 Table — Edge table that includes node feature names and edge weights for a selected eigenmode of C. rosea discussed in the manuscript. (CSV) [file pcbi.1014029.s002.csv]

source	target	weight	target_pathway	target_product	source_product	source_pathway
BGAL1 (OG0000198::H2_transcript)	TPS10 (OG0000172::H1_transcript)	1	Starch and sucrose metabolism	Probable alpha%2Calpha-trehalose-phosphate synthase [UDP-forming] 10	Beta-galactosidase 1	Galactose metabolism
PFK3 (OG0000572::H2_transcript)	TPS10 (OG0000172::H1_transcript)	1	Starch and sucrose metabolism	Probable alpha%2Calpha-trehalose-phosphate synthase [UDP-forming] 10	ATP-dependent 6-phosphofructokinase 3	Glycolysis / Gluconeogenesis
KCR1 (OG0001037::H2_transcript)	TPS10 (OG0000172::H1_transcript)	1	Starch and sucrose metabolism	Probable alpha%2Calpha-trehalose-phosphate synthase [UDP-forming] 10	Very-long-chain 3-oxoacyl-CoA reductase 1	Fatty acid syn/deg
PPC16 (OG0001285::H1_transcript)	TPS10 (OG0000172::H1_transcript)	1	Starch and sucrose metabolism	Probable alpha%2Calpha-trehalose-phosphate synthase [UDP-forming] 10	Phosphoenolpyruvate carboxylase%2C housekeeping isozyme	Carboxylation
ACO1 (OG0001386::H2_transcript)	TPS10 (OG0000172::H1_transcript)	1	Starch and sucrose metabolism	Probable alpha%2Calpha-trehalose-phosphate synthase [UDP-forming] 10	1-aminocyclopropane-1-carboxylate oxidase 1	Cysteine and methionine metabolism
ADO1 (OG0001836::H2_transcript)	TPS10 (OG0000172::H1_transcript)	1	Starch and sucrose metabolism	Probable alpha%2Calpha-trehalose-phosphate synthase [UDP-forming] 10	Adagio protein 1	Circadian rhythm
TFIIB2 (OG0001924::H1_transcript)	TPS10 (OG0000172::H1_transcript)	1	Starch and sucrose metabolism	Probable alpha%2Calpha-trehalose-phosphate synthase [UDP-forming] 10	Transcription initiation factor IIB-2	Regulation
CAC3 (OG0001996::H1_transcript)	TPS10 (OG0000172::H1_transcript)	1	Starch and sucrose metabolism	Probable alpha%2Calpha-trehalose-phosphate synthase [UDP-forming] 10	Acetyl-coenzyme A carboxylase carboxyl transferase subunit alpha%2C chloroplastic	Pyruvate metabolism
RFS1 (OG0002029::H1_transcript)	TPS10 (OG0000172::H1_transcript)	1	Starch and sucrose metabolism	Probable alpha%2Calpha-trehalose-phosphate synthase [UDP-forming] 10	Probable galactinol--sucrose galactosyltransferase 1	Galactose metabolism
KAT1 (OG0002639::H2_transcript)	TPS10 (OG0000172::H1_transcript)	1	Starch and sucrose metabolism	Probable alpha%2Calpha-trehalose-phosphate synthase [UDP-forming] 10	3-ketoacyl CoA thiolase 1%2C peroxisomal	Fatty acid syn/deg
ppt-1 (OG0002741::H2_transcript)	TPS10 (OG0000172::H1_transcript)	1	Starch and sucrose metabolism	Probable alpha%2Calpha-trehalose-phosphate synthase [UDP-forming] 10	Palmitoyl-protein thioesterase 1	Fatty acid syn/deg
TPT (OG0003222::H1_transcript)	TPS10 (OG0000172::H1_transcript)	1	Starch and sucrose metabolism	Probable alpha%2Calpha-trehalose-phosphate synthase [UDP-forming] 10	Triose phosphate/phosphate translocator TPT%2C chloroplastic	Glycolysis / Gluconeogenesis
PGLP1B (OG0003380::H1_transcript)	TPS10 (OG0000172::H1_transcript)	1	Starch and sucrose metabolism	Probable alpha%2Calpha-trehalose-phosphate synthase [UDP-forming] 10	Phosphoglycolate phosphatase 1B%2C chloroplastic	Glyoxylate and dicarboxylate metabolism
FBP (OG0004413::H1_transcript)	TPS10 (OG0000172::H1_transcript)	1	Starch and sucrose metabolism	Probable alpha%2Calpha-trehalose-phosphate synthase [UDP-forming] 10	Fructose-1%2C6-bisphosphatase%2C chloroplastic	Glycolysis / Gluconeogenesis
GWD3 (OG0004784::H2_transcript)	TPS10 (OG0000172::H1_transcript)	1	Starch and sucrose metabolism	Probable alpha%2Calpha-trehalose-phosphate synthase [UDP-forming] 10	Phosphoglucan%2C water dikinase%2C chloroplastic	Starch_syn/deg
GDCSP (OG0005683::H1_transcript)	TPS10 (OG0000172::H1_transcript)	1	Starch and sucrose metabolism	Probable alpha%2Calpha-trehalose-phosphate synthase [UDP-forming] 10	Glycine dehydrogenase (decarboxylating)%2C mitochondrial	Glycine, serine and threonine metabolism
GDCSH (OG0005754::H2_transcript)	TPS10 (OG0000172::H1_transcript)	1	Starch and sucrose metabolism	Probable alpha%2Calpha-trehalose-phosphate synthase [UDP-forming] 10	Glycine cleavage system H protein%2C mitochondrial	Glycine, serine and threonine metabolism
LPD1 (OG0006212::H1_transcript)	TPS10 (OG0000172::H1_transcript)	1	Starch and sucrose metabolism	Probable alpha%2Calpha-trehalose-phosphate synthase [UDP-forming] 10	Dihydrolipoyl dehydrogenase 1%2C chloroplastic	Pyruvate metabolism
AGPP (OG0000623::H2_transcript)	TPS10 (OG0000172::H1_transcript)	1	Starch and sucrose metabolism	Probable alpha%2Calpha-trehalose-phosphate synthase [UDP-forming] 10	Glucose-1-phosphate adenylyltransferase small subunit 2%2C chloroplastic	Starch_syn/deg
PPCK1 (OG0002380::H2_transcript)	TPS10 (OG0000172::H1_transcript)	1	Starch and sucrose metabolism	Probable alpha%2Calpha-trehalose-phosphate synthase [UDP-forming] 10	Phosphoenolpyruvate carboxylase kinase 1	Carboxylation
ACO1 (OG0001386::H2_protein)	TPS10 (OG0000172::H1_transcript)	1	Starch and sucrose metabolism	Probable alpha%2Calpha-trehalose-phosphate synthase [UDP-forming] 10	1-aminocyclopropane-1-carboxylate oxidase 1	Cysteine and methionine metabolism
Os11g0148500 (OG0001777::H2_protein)	TPS10 (OG0000172::H1_transcript)	1	Starch and sucrose metabolism	Probable alpha%2Calpha-trehalose-phosphate synthase [UDP-forming] 10	Pyruvate kinase 1%2C cytosolic	Glycolysis / Gluconeogenesis
GALM (OG0002143::H2_protein)	TPS10 (OG0000172::H1_transcript)	1	Starch and sucrose metabolism	Probable alpha%2Calpha-trehalose-phosphate synthase [UDP-forming] 10	Galactose mutarotase	Glycolysis / Gluconeogenesis
GLYR1 (OG0002941::H1_protein)	TPS10 (OG0000172::H1_transcript)	1	Starch and sucrose metabolism	Probable alpha%2Calpha-trehalose-phosphate synthase [UDP-forming] 10	Glyoxylate/succinic semialdehyde reductase 1	Glyoxylate and dicarboxylate metabolism
At1g67280 (OG0003835::H1_protein)	TPS10 (OG0000172::H1_transcript)	1	Starch and sucrose metabolism	Probable alpha%2Calpha-trehalose-phosphate synthase [UDP-forming] 10	Probable lactoylglutathione lyase%2C chloroplastic	Pyruvate metabolism
PHO1 (OG0004814::H1_protein)	TPS10 (OG0000172::H1_transcript)	1	Starch and sucrose metabolism	Probable alpha%2Calpha-trehalose-phosphate synthase [UDP-forming] 10	Alpha-1%2C4 glucan phosphorylase L isozyme%2C chloroplastic/amyloplastic	Starch_syn/deg
FDH1 (OG0006222::H1_protein)	TPS10 (OG0000172::H1_transcript)	1	Starch and sucrose metabolism	Probable alpha%2Calpha-trehalose-phosphate synthase [UDP-forming] 10	Formate dehydrogenase%2C mitochondrial	Glyoxylate and dicarboxylate metabolism
TPIP1 (OG0007216::H1_protein)	TPS10 (OG0000172::H1_transcript)	1	Starch and sucrose metabolism	Probable alpha%2Calpha-trehalose-phosphate synthase [UDP-forming] 10	Triosephosphate isomerase%2C cytosolic	Glycolysis / Gluconeogenesis
TPIP1 (OG0007216::H2_protein)	TPS10 (OG0000172::H1_transcript)	1	Starch and sucrose metabolism	Probable alpha%2Calpha-trehalose-phosphate synthase [UDP-forming] 10	Triosephosphate isomerase%2C cytosolic	Glycolysis / Gluconeogenesis
ADHIII (OG0008025::H2_protein)	TPS10 (OG0000172::H1_transcript)	1	Starch and sucrose metabolism	Probable alpha%2Calpha-trehalose-phosphate synthase [UDP-forming] 10	Alcohol dehydrogenase class-3	Glycolysis / Gluconeogenesis
DPEP (OG0010095::H2_protein)	TPS10 (OG0000172::H1_transcript)	1	Starch and sucrose metabolism	Probable alpha%2Calpha-trehalose-phosphate synthase [UDP-forming] 10	4-alpha-glucanotransferase%2C chloroplastic/amyloplastic	Carbon_breakdown
Benzoate	TPS10 (OG0000172::H1_transcript)	1	Starch and sucrose metabolism	Probable alpha%2Calpha-trehalose-phosphate synthase [UDP-forming] 10	Benzoate	metabolome
Citramalate	TPS10 (OG0000172::H1_transcript)	1	Starch and sucrose metabolism	Probable alpha%2Calpha-trehalose-phosphate synthase [UDP-forming] 10	Citramalate	metabolome
Glycerate	TPS10 (OG0000172::H1_transcript)	1	Starch and sucrose metabolism	Probable alpha%2Calpha-trehalose-phosphate synthase [UDP-forming] 10	Glycerate	metabolome
Isocitrate	TPS10 (OG0000172::H1_transcript)	1	Starch and sucrose metabolism	Probable alpha%2Calpha-trehalose-phosphate synthase [UDP-forming] 10	Isocitrate	metabolome
Malic_acid_1-methylester	TPS10 (OG0000172::H1_transcript)	1	Starch and sucrose metabolism	Probable alpha%2Calpha-trehalose-phosphate synthase [UDP-forming] 10	Malic_acid_1-methylester	metabolome
Arginine	TPS10 (OG0000172::H1_transcript)	1	Starch and sucrose metabolism	Probable alpha%2Calpha-trehalose-phosphate synthase [UDP-forming] 10	Arginine	metabolome
Asparagine	TPS10 (OG0000172::H1_transcript)	1	Starch and sucrose metabolism	Probable alpha%2Calpha-trehalose-phosphate synthase [UDP-forming] 10	Asparagine	metabolome
Aspartate	TPS10 (OG0000172::H1_transcript)	1	Starch and sucrose metabolism	Probable alpha%2Calpha-trehalose-phosphate synthase [UDP-forming] 10	Aspartate	metabolome
Fructose	TPS10 (OG0000172::H1_transcript)	1	Starch and sucrose metabolism	Probable alpha%2Calpha-trehalose-phosphate synthase [UDP-forming] 10	Fructose	metabolome
Gluconate	TPS10 (OG0000172::H1_transcript)	1	Starch and sucrose metabolism	Probable alpha%2Calpha-trehalose-phosphate synthase [UDP-forming] 10	Gluconate	metabolome
Glucose	TPS10 (OG0000172::H1_transcript)	1	Starch and sucrose metabolism	Probable alpha%2Calpha-trehalose-phosphate synthase [UDP-forming] 10	Glucose	metabolome
Glycine	TPS10 (OG0000172::H1_transcript)	1	Starch and sucrose metabolism	Probable alpha%2Calpha-trehalose-phosphate synthase [UDP-forming] 10	Glycine	metabolome
Itaconate	TPS10 (OG0000172::H1_transcript)	1	Starch and sucrose metabolism	Probable alpha%2Calpha-trehalose-phosphate synthase [UDP-forming] 10	Itaconate	metabolome
Maltose	TPS10 (OG0000172::H1_transcript)	1	Starch and sucrose metabolism	Probable alpha%2Calpha-trehalose-phosphate synthase [UDP-forming] 10	Maltose	metabolome
Mellibiose	TPS10 (OG0000172::H1_transcript)	1	Starch and sucrose metabolism	Probable alpha%2Calpha-trehalose-phosphate synthase [UDP-forming] 10	Mellibiose	metabolome
myo-Inositol	TPS10 (OG0000172::H1_transcript)	1	Starch and sucrose metabolism	Probable alpha%2Calpha-trehalose-phosphate synthase [UDP-forming] 10	myo-Inositol	metabolome
Phenylalanine	TPS10 (OG0000172::H1_transcript)	1	Starch and sucrose metabolism	Probable alpha%2Calpha-trehalose-phosphate synthase [UDP-forming] 10	Phenylalanine	metabolome
Pyruvate	TPS10 (OG0000172::H1_transcript)	1	Starch and sucrose metabolism	Probable alpha%2Calpha-trehalose-phosphate synthase [UDP-forming] 10	Pyruvate	metabolome
Raffinose	TPS10 (OG0000172::H1_transcript)	1	Starch and sucrose metabolism	Probable alpha%2Calpha-trehalose-phosphate synthase [UDP-forming] 10	Raffinose	metabolome
Succinate	TPS10 (OG0000172::H1_transcript)	1	Starch and sucrose metabolism	Probable alpha%2Calpha-trehalose-phosphate synthase [UDP-forming] 10	Succinate	metabolome
Sucrose	TPS10 (OG0000172::H1_transcript)	1	Starch and sucrose metabolism	Probable alpha%2Calpha-trehalose-phosphate synthase [UDP-forming] 10	Sucrose	metabolome
Threitol	TPS10 (OG0000172::H1_transcript)	1	Starch and sucrose metabolism	Probable alpha%2Calpha-trehalose-phosphate synthase [UDP-forming] 10	Threitol	metabolome
Threonine	TPS10 (OG0000172::H1_transcript)	1	Starch and sucrose metabolism	Probable alpha%2Calpha-trehalose-phosphate synthase [UDP-forming] 10	Threonine	metabolome
Tryptophan	TPS10 (OG0000172::H1_transcript)	1	Starch and sucrose metabolism	Probable alpha%2Calpha-trehalose-phosphate synthase [UDP-forming] 10	Tryptophan	metabolome
Tyrosine	TPS10 (OG0000172::H1_transcript)	1	Starch and sucrose metabolism	Probable alpha%2Calpha-trehalose-phosphate synthase [UDP-forming] 10	Tyrosine	metabolome
TPS10 (OG0000172::H1_transcript)	BGAL1 (OG0000198::H2_transcript)	1	Galactose metabolism	Beta-galactosidase 1	Probable alpha%2Calpha-trehalose-phosphate synthase [UDP-forming] 10	Starch and sucrose metabolism
PFK3 (OG0000572::H2_transcript)	BGAL1 (OG0000198::H2_transcript)	1	Galactose metabolism	Beta-galactosidase 1	ATP-dependent 6-phosphofructokinase 3	Glycolysis / Gluconeogenesis
KCR1 (OG0001037::H2_transcript)	BGAL1 (OG0000198::H2_transcript)	1	Galactose metabolism	Beta-galactosidase 1	Very-long-chain 3-oxoacyl-CoA reductase 1	Fatty acid syn/deg
PPC16 (OG0001285::H1_transcript)	BGAL1 (OG0000198::H2_transcript)	1	Galactose metabolism	Beta-galactosidase 1	Phosphoenolpyruvate carboxylase%2C housekeeping isozyme	Carboxylation
ADO1 (OG0001836::H2_transcript)	BGAL1 (OG0000198::H2_transcript)	1	Galactose metabolism	Beta-galactosidase 1	Adagio protein 1	Circadian rhythm
RFS1 (OG0002029::H1_transcript)	BGAL1 (OG0000198::H2_transcript)	1	Galactose metabolism	Beta-galactosidase 1	Probable galactinol--sucrose galactosyltransferase 1	Galactose metabolism
KAT1 (OG0002639::H2_transcript)	BGAL1 (OG0000198::H2_transcript)	1	Galactose metabolism	Beta-galactosidase 1	3-ketoacyl CoA thiolase 1%2C peroxisomal	Fatty acid syn/deg
ppt-1 (OG0002741::H2_transcript)	BGAL1 (OG0000198::H2_transcript)	1	Galactose metabolism	Beta-galactosidase 1	Palmitoyl-protein thioesterase 1	Fatty acid syn/deg
PGLP1B (OG0003380::H1_transcript)	BGAL1 (OG0000198::H2_transcript)	1	Galactose metabolism	Beta-galactosidase 1	Phosphoglycolate phosphatase 1B%2C chloroplastic	Glyoxylate and dicarboxylate metabolism
FBP (OG0004413::H1_transcript)	BGAL1 (OG0000198::H2_transcript)	1	Galactose metabolism	Beta-galactosidase 1	Fructose-1%2C6-bisphosphatase%2C chloroplastic	Glycolysis / Gluconeogenesis
GDCSP (OG0005683::H1_transcript)	BGAL1 (OG0000198::H2_transcript)	1	Galactose metabolism	Beta-galactosidase 1	Glycine dehydrogenase (decarboxylating)%2C mitochondrial	Glycine, serine and threonine metabolism
GDCSH (OG0005754::H2_transcript)	BGAL1 (OG0000198::H2_transcript)	1	Galactose metabolism	Beta-galactosidase 1	Glycine cleavage system H protein%2C mitochondrial	Glycine, serine and threonine metabolism
LPD1 (OG0006212::H1_transcript)	BGAL1 (OG0000198::H2_transcript)	1	Galactose metabolism	Beta-galactosidase 1	Dihydrolipoyl dehydrogenase 1%2C chloroplastic	Pyruvate metabolism
PPCK1 (OG0002380::H2_transcript)	BGAL1 (OG0000198::H2_transcript)	1	Galactose metabolism	Beta-galactosidase 1	Phosphoenolpyruvate carboxylase kinase 1	Carboxylation
ACO1 (OG0001386::H2_protein)	BGAL1 (OG0000198::H2_transcript)	1	Galactose metabolism	Beta-galactosidase 1	1-aminocyclopropane-1-carboxylate oxidase 1	Cysteine and methionine metabolism
Os11g0148500 (OG0001777::H2_protein)	BGAL1 (OG0000198::H2_transcript)	1	Galactose metabolism	Beta-galactosidase 1	Pyruvate kinase 1%2C cytosolic	Glycolysis / Gluconeogenesis
GLYR1 (OG0002941::H1_protein)	BGAL1 (OG0000198::H2_transcript)	1	Galactose metabolism	Beta-galactosidase 1	Glyoxylate/succinic semialdehyde reductase 1	Glyoxylate and dicarboxylate metabolism
At1g67280 (OG0003835::H1_protein)	BGAL1 (OG0000198::H2_transcript)	1	Galactose metabolism	Beta-galactosidase 1	Probable lactoylglutathione lyase%2C chloroplastic	Pyruvate metabolism
TPIP1 (OG0007216::H1_protein)	BGAL1 (OG0000198::H2_transcript)	1	Galactose metabolism	Beta-galactosidase 1	Triosephosphate isomerase%2C cytosolic	Glycolysis / Gluconeogenesis
TPIP1 (OG0007216::H2_protein)	BGAL1 (OG0000198::H2_transcript)	1	Galactose metabolism	Beta-galactosidase 1	Triosephosphate isomerase%2C cytosolic	Glycolysis / Gluconeogenesis
ADHIII (OG0008025::H2_protein)	BGAL1 (OG0000198::H2_transcript)	1	Galactose metabolism	Beta-galactosidase 1	Alcohol dehydrogenase class-3	Glycolysis / Gluconeogenesis
DPEP (OG0010095::H2_protein)	BGAL1 (OG0000198::H2_transcript)	1	Galactose metabolism	Beta-galactosidase 1	4-alpha-glucanotransferase%2C chloroplastic/amyloplastic	Carbon_breakdown
Benzoate	BGAL1 (OG0000198::H2_transcript)	1	Galactose metabolism	Beta-galactosidase 1	Benzoate	metabolome
Isocitrate	BGAL1 (OG0000198::H2_transcript)	1	Galactose metabolism	Beta-galactosidase 1	Isocitrate	metabolome
Arginine	BGAL1 (OG0000198::H2_transcript)	1	Galactose metabolism	Beta-galactosidase 1	Arginine	metabolome
Asparagine	BGAL1 (OG0000198::H2_transcript)	1	Galactose metabolism	Beta-galactosidase 1	Asparagine	metabolome
Fructose	BGAL1 (OG0000198::H2_transcript)	1	Galactose metabolism	Beta-galactosidase 1	Fructose	metabolome
Gluconate	BGAL1 (OG0000198::H2_transcript)	1	Galactose metabolism	Beta-galactosidase 1	Gluconate	metabolome
Glucose	BGAL1 (OG0000198::H2_transcript)	1	Galactose metabolism	Beta-galactosidase 1	Glucose	metabolome
Glycine	BGAL1 (OG0000198::H2_transcript)	1	Galactose metabolism	Beta-galactosidase 1	Glycine	metabolome
Itaconate	BGAL1 (OG0000198::H2_transcript)	1	Galactose metabolism	Beta-galactosidase 1	Itaconate	metabolome
Maltose	BGAL1 (OG0000198::H2_transcript)	1	Galactose metabolism	Beta-galactosidase 1	Maltose	metabolome
Mellibiose	BGAL1 (OG0000198::H2_transcript)	1	Galactose metabolism	Beta-galactosidase 1	Mellibiose	metabolome
myo-Inositol	BGAL1 (OG0000198::H2_transcript)	1	Galactose metabolism	Beta-galactosidase 1	myo-Inositol	metabolome
Phenylalanine	BGAL1 (OG0000198::H2_transcript)	1	Galactose metabolism	Beta-galactosidase 1	Phenylalanine	metabolome
Pyruvate	BGAL1 (OG0000198::H2_transcript)	1	Galactose metabolism	Beta-galactosidase 1	Pyruvate	metabolome
Raffinose	BGAL1 (OG0000198::H2_transcript)	1	Galactose metabolism	Beta-galactosidase 1	Raffinose	metabolome
Threitol	BGAL1 (OG0000198::H2_transcript)	1	Galactose metabolism	Beta-galactosidase 1	Threitol	metabolome
Threonine	BGAL1 (OG0000198::H2_transcript)	1	Galactose metabolism	Beta-galactosidase 1	Threonine	metabolome
Tyrosine	BGAL1 (OG0000198::H2_transcript)	1	Galactose metabolism	Beta-galactosidase 1	Tyrosine	metabolome
TPS10 (OG0000172::H1_transcript)	PFK3 (OG0000572::H2_transcript)	1	Glycolysis / Gluconeogenesis	ATP-dependent 6-phosphofructokinase 3	Probable alpha%2Calpha-trehalose-phosphate synthase [UDP-forming] 10	Starch and sucrose metabolism
BGAL1 (OG0000198::H2_transcript)	PFK3 (OG0000572::H2_transcript)	1	Glycolysis / Gluconeogenesis	ATP-dependent 6-phosphofructokinase 3	Beta-galactosidase 1	Galactose metabolism
KCR1 (OG0001037::H2_transcript)	PFK3 (OG0000572::H2_transcript)	1	Glycolysis / Gluconeogenesis	ATP-dependent 6-phosphofructokinase 3	Very-long-chain 3-oxoacyl-CoA reductase 1	Fatty acid syn/deg
PPC16 (OG0001285::H1_transcript)	PFK3 (OG0000572::H2_transcript)	1	Glycolysis / Gluconeogenesis	ATP-dependent 6-phosphofructokinase 3	Phosphoenolpyruvate carboxylase%2C housekeeping isozyme	Carboxylation
ACO1 (OG0001386::H2_transcript)	PFK3 (OG0000572::H2_transcript)	1	Glycolysis / Gluconeogenesis	ATP-dependent 6-phosphofructokinase 3	1-aminocyclopropane-1-carboxylate oxidase 1	Cysteine and methionine metabolism
ADO1 (OG0001836::H2_transcript)	PFK3 (OG0000572::H2_transcript)	1	Glycolysis / Gluconeogenesis	ATP-dependent 6-phosphofructokinase 3	Adagio protein 1	Circadian rhythm
TFIIB2 (OG0001924::H1_transcript)	PFK3 (OG0000572::H2_transcript)	1	Glycolysis / Gluconeogenesis	ATP-dependent 6-phosphofructokinase 3	Transcription initiation factor IIB-2	Regulation
CAC3 (OG0001996::H1_transcript)	PFK3 (OG0000572::H2_transcript)	1	Glycolysis / Gluconeogenesis	ATP-dependent 6-phosphofructokinase 3	Acetyl-coenzyme A carboxylase carboxyl transferase subunit alpha%2C chloroplastic	Pyruvate metabolism
RFS1 (OG0002029::H1_transcript)	PFK3 (OG0000572::H2_transcript)	1	Glycolysis / Gluconeogenesis	ATP-dependent 6-phosphofructokinase 3	Probable galactinol--sucrose galactosyltransferase 1	Galactose metabolism
KAT1 (OG0002639::H2_transcript)	PFK3 (OG0000572::H2_transcript)	1	Glycolysis / Gluconeogenesis	ATP-dependent 6-phosphofructokinase 3	3-ketoacyl CoA thiolase 1%2C peroxisomal	Fatty acid syn/deg
ppt-1 (OG0002741::H2_transcript)	PFK3 (OG0000572::H2_transcript)	1	Glycolysis / Gluconeogenesis	ATP-dependent 6-phosphofructokinase 3	Palmitoyl-protein thioesterase 1	Fatty acid syn/deg
TPT (OG0003222::H1_transcript)	PFK3 (OG0000572::H2_transcript)	1	Glycolysis / Gluconeogenesis	ATP-dependent 6-phosphofructokinase 3	Triose phosphate/phosphate translocator TPT%2C chloroplastic	Glycolysis / Gluconeogenesis
PGLP1B (OG0003380::H1_transcript)	PFK3 (OG0000572::H2_transcript)	1	Glycolysis / Gluconeogenesis	ATP-dependent 6-phosphofructokinase 3	Phosphoglycolate phosphatase 1B%2C chloroplastic	Glyoxylate and dicarboxylate metabolism
FBP (OG0004413::H1_transcript)	PFK3 (OG0000572::H2_transcript)	1	Glycolysis / Gluconeogenesis	ATP-dependent 6-phosphofructokinase 3	Fructose-1%2C6-bisphosphatase%2C chloroplastic	Glycolysis / Gluconeogenesis
GWD3 (OG0004784::H2_transcript)	PFK3 (OG0000572::H2_transcript)	1	Glycolysis / Gluconeogenesis	ATP-dependent 6-phosphofructokinase 3	Phosphoglucan%2C water dikinase%2C chloroplastic	Starch_syn/deg
GDCSP (OG0005683::H1_transcript)	PFK3 (OG0000572::H2_transcript)	1	Glycolysis / Gluconeogenesis	ATP-dependent 6-phosphofructokinase 3	Glycine dehydrogenase (decarboxylating)%2C mitochondrial	Glycine, serine and threonine metabolism
GDCSH (OG0005754::H2_transcript)	PFK3 (OG0000572::H2_transcript)	1	Glycolysis / Gluconeogenesis	ATP-dependent 6-phosphofructokinase 3	Glycine cleavage system H protein%2C mitochondrial	Glycine, serine and threonine metabolism
LPD1 (OG0006212::H1_transcript)	PFK3 (OG0000572::H2_transcript)	1	Glycolysis / Gluconeogenesis	ATP-dependent 6-phosphofructokinase 3	Dihydrolipoyl dehydrogenase 1%2C chloroplastic	Pyruvate metabolism
AGPP (OG0000623::H2_transcript)	PFK3 (OG0000572::H2_transcript)	1	Glycolysis / Gluconeogenesis	ATP-dependent 6-phosphofructokinase 3	Glucose-1-phosphate adenylyltransferase small subunit 2%2C chloroplastic	Starch_syn/deg
PPCK1 (OG0002380::H2_transcript)	PFK3 (OG0000572::H2_transcript)	1	Glycolysis / Gluconeogenesis	ATP-dependent 6-phosphofructokinase 3	Phosphoenolpyruvate carboxylase kinase 1	Carboxylation
ACO1 (OG0001386::H2_protein)	PFK3 (OG0000572::H2_transcript)	1	Glycolysis / Gluconeogenesis	ATP-dependent 6-phosphofructokinase 3	1-aminocyclopropane-1-carboxylate oxidase 1	Cysteine and methionine metabolism
Os11g0148500 (OG0001777::H2_protein)	PFK3 (OG0000572::H2_transcript)	1	Glycolysis / Gluconeogenesis	ATP-dependent 6-phosphofructokinase 3	Pyruvate kinase 1%2C cytosolic	Glycolysis / Gluconeogenesis
GALM (OG0002143::H2_protein)	PFK3 (OG0000572::H2_transcript)	1	Glycolysis / Gluconeogenesis	ATP-dependent 6-phosphofructokinase 3	Galactose mutarotase	Glycolysis / Gluconeogenesis
GLYR1 (OG0002941::H1_protein)	PFK3 (OG0000572::H2_transcript)	1	Glycolysis / Gluconeogenesis	ATP-dependent 6-phosphofructokinase 3	Glyoxylate/succinic semialdehyde reductase 1	Glyoxylate and dicarboxylate metabolism
At1g67280 (OG0003835::H1_protein)	PFK3 (OG0000572::H2_transcript)	1	Glycolysis / Gluconeogenesis	ATP-dependent 6-phosphofructokinase 3	Probable lactoylglutathione lyase%2C chloroplastic	Pyruvate metabolism
PHO1 (OG0004814::H1_protein)	PFK3 (OG0000572::H2_transcript)	1	Glycolysis / Gluconeogenesis	ATP-dependent 6-phosphofructokinase 3	Alpha-1%2C4 glucan phosphorylase L isozyme%2C chloroplastic/amyloplastic	Starch_syn/deg
FDH1 (OG0006222::H1_protein)	PFK3 (OG0000572::H2_transcript)	1	Glycolysis / Gluconeogenesis	ATP-dependent 6-phosphofructokinase 3	Formate dehydrogenase%2C mitochondrial	Glyoxylate and dicarboxylate metabolism
TPIP1 (OG0007216::H1_protein)	PFK3 (OG0000572::H2_transcript)	1	Glycolysis / Gluconeogenesis	ATP-dependent 6-phosphofructokinase 3	Triosephosphate isomerase%2C cytosolic	Glycolysis / Gluconeogenesis
TPIP1 (OG0007216::H2_protein)	PFK3 (OG0000572::H2_transcript)	1	Glycolysis / Gluconeogenesis	ATP-dependent 6-phosphofructokinase 3	Triosephosphate isomerase%2C cytosolic	Glycolysis / Gluconeogenesis
ADHIII (OG0008025::H2_protein)	PFK3 (OG0000572::H2_transcript)	1	Glycolysis / Gluconeogenesis	ATP-dependent 6-phosphofructokinase 3	Alcohol dehydrogenase class-3	Glycolysis / Gluconeogenesis
DPEP (OG0010095::H2_protein)	PFK3 (OG0000572::H2_transcript)	1	Glycolysis / Gluconeogenesis	ATP-dependent 6-phosphofructokinase 3	4-alpha-glucanotransferase%2C chloroplastic/amyloplastic	Carbon_breakdown
Benzoate	PFK3 (OG0000572::H2_transcript)	1	Glycolysis / Gluconeogenesis	ATP-dependent 6-phosphofructokinase 3	Benzoate	metabolome
Citramalate	PFK3 (OG0000572::H2_transcript)	1	Glycolysis / Gluconeogenesis	ATP-dependent 6-phosphofructokinase 3	Citramalate	metabolome
Glycerate	PFK3 (OG0000572::H2_transcript)	1	Glycolysis / Gluconeogenesis	ATP-dependent 6-phosphofructokinase 3	Glycerate	metabolome
Isocitrate	PFK3 (OG0000572::H2_transcript)	1	Glycolysis / Gluconeogenesis	ATP-dependent 6-phosphofructokinase 3	Isocitrate	metabolome
Malic_acid_1-methylester	PFK3 (OG0000572::H2_transcript)	1	Glycolysis / Gluconeogenesis	ATP-dependent 6-phosphofructokinase 3	Malic_acid_1-methylester	metabolome
Arginine	PFK3 (OG0000572::H2_transcript)	1	Glycolysis / Gluconeogenesis	ATP-dependent 6-phosphofructokinase 3	Arginine	metabolome
Asparagine	PFK3 (OG0000572::H2_transcript)	1	Glycolysis / Gluconeogenesis	ATP-dependent 6-phosphofructokinase 3	Asparagine	metabolome
Aspartate	PFK3 (OG0000572::H2_transcript)	1	Glycolysis / Gluconeogenesis	ATP-dependent 6-phosphofructokinase 3	Aspartate	metabolome
Fructose	PFK3 (OG0000572::H2_transcript)	1	Glycolysis / Gluconeogenesis	ATP-dependent 6-phosphofructokinase 3	Fructose	metabolome
Gluconate	PFK3 (OG0000572::H2_transcript)	1	Glycolysis / Gluconeogenesis	ATP-dependent 6-phosphofructokinase 3	Gluconate	metabolome
Glucose	PFK3 (OG0000572::H2_transcript)	1	Glycolysis / Gluconeogenesis	ATP-dependent 6-phosphofructokinase 3	Glucose	metabolome
Glycine	PFK3 (OG0000572::H2_transcript)	1	Glycolysis / Gluconeogenesis	ATP-dependent 6-phosphofructokinase 3	Glycine	metabolome
Itaconate	PFK3 (OG0000572::H2_transcript)	1	Glycolysis / Gluconeogenesis	ATP-dependent 6-phosphofructokinase 3	Itaconate	metabolome
Maltose	PFK3 (OG0000572::H2_transcript)	1	Glycolysis / Gluconeogenesis	ATP-dependent 6-phosphofructokinase 3	Maltose	metabolome
Mellibiose	PFK3 (OG0000572::H2_transcript)	1	Glycolysis / Gluconeogenesis	ATP-dependent 6-phosphofructokinase 3	Mellibiose	metabolome
myo-Inositol	PFK3 (OG0000572::H2_transcript)	1	Glycolysis / Gluconeogenesis	ATP-dependent 6-phosphofructokinase 3	myo-Inositol	metabolome
Phenylalanine	PFK3 (OG0000572::H2_transcript)	1	Glycolysis / Gluconeogenesis	ATP-dependent 6-phosphofructokinase 3	Phenylalanine	metabolome
Pyruvate	PFK3 (OG0000572::H2_transcript)	1	Glycolysis / Gluconeogenesis	ATP-dependent 6-phosphofructokinase 3	Pyruvate	metabolome
Raffinose	PFK3 (OG0000572::H2_transcript)	1	Glycolysis / Gluconeogenesis	ATP-dependent 6-phosphofructokinase 3	Raffinose	metabolome
Succinate	PFK3 (OG0000572::H2_transcript)	1	Glycolysis / Gluconeogenesis	ATP-dependent 6-phosphofructokinase 3	Succinate	metabolome
Sucrose	PFK3 (OG0000572::H2_transcript)	1	Glycolysis / Gluconeogenesis	ATP-dependent 6-phosphofructokinase 3	Sucrose	metabolome
Threitol	PFK3 (OG0000572::H2_transcript)	1	Glycolysis / Gluconeogenesis	ATP-dependent 6-phosphofructokinase 3	Threitol	metabolome
Threonine	PFK3 (OG0000572::H2_transcript)	1	Glycolysis / Gluconeogenesis	ATP-dependent 6-phosphofructokinase 3	Threonine	metabolome
Tryptophan	PFK3 (OG0000572::H2_transcript)	1	Glycolysis / Gluconeogenesis	ATP-dependent 6-phosphofructokinase 3	Tryptophan	metabolome
Tyrosine	PFK3 (OG0000572::H2_transcript)	1	Glycolysis / Gluconeogenesis	ATP-dependent 6-phosphofructokinase 3	Tyrosine	metabolome
TPS10 (OG0000172::H1_transcript)	KCR1 (OG0001037::H2_transcript)	1	Fatty acid syn/deg	Very-long-chain 3-oxoacyl-CoA reductase 1	Probable alpha%2Calpha-trehalose-phosphate synthase [UDP-forming] 10	Starch and sucrose metabolism
BGAL1 (OG0000198::H2_transcript)	KCR1 (OG0001037::H2_transcript)	1	Fatty acid syn/deg	Very-long-chain 3-oxoacyl-CoA reductase 1	Beta-galactosidase 1	Galactose metabolism
PFK3 (OG0000572::H2_transcript)	KCR1 (OG0001037::H2_transcript)	1	Fatty acid syn/deg	Very-long-chain 3-oxoacyl-CoA reductase 1	ATP-dependent 6-phosphofructokinase 3	Glycolysis / Gluconeogenesis
PPC16 (OG0001285::H1_transcript)	KCR1 (OG0001037::H2_transcript)	1	Fatty acid syn/deg	Very-long-chain 3-oxoacyl-CoA reductase 1	Phosphoenolpyruvate carboxylase%2C housekeeping isozyme	Carboxylation
ACO1 (OG0001386::H2_transcript)	KCR1 (OG0001037::H2_transcript)	1	Fatty acid syn/deg	Very-long-chain 3-oxoacyl-CoA reductase 1	1-aminocyclopropane-1-carboxylate oxidase 1	Cysteine and methionine metabolism
ADO1 (OG0001836::H2_transcript)	KCR1 (OG0001037::H2_transcript)	1	Fatty acid syn/deg	Very-long-chain 3-oxoacyl-CoA reductase 1	Adagio protein 1	Circadian rhythm
TFIIB2 (OG0001924::H1_transcript)	KCR1 (OG0001037::H2_transcript)	1	Fatty acid syn/deg	Very-long-chain 3-oxoacyl-CoA reductase 1	Transcription initiation factor IIB-2	Regulation
CAC3 (OG0001996::H1_transcript)	KCR1 (OG0001037::H2_transcript)	1	Fatty acid syn/deg	Very-long-chain 3-oxoacyl-CoA reductase 1	Acetyl-coenzyme A carboxylase carboxyl transferase subunit alpha%2C chloroplastic	Pyruvate metabolism
RFS1 (OG0002029::H1_transcript)	KCR1 (OG0001037::H2_transcript)	1	Fatty acid syn/deg	Very-long-chain 3-oxoacyl-CoA reductase 1	Probable galactinol--sucrose galactosyltransferase 1	Galactose metabolism
KAT1 (OG0002639::H2_transcript)	KCR1 (OG0001037::H2_transcript)	1	Fatty acid syn/deg	Very-long-chain 3-oxoacyl-CoA reductase 1	3-ketoacyl CoA thiolase 1%2C peroxisomal	Fatty acid syn/deg
ppt-1 (OG0002741::H2_transcript)	KCR1 (OG0001037::H2_transcript)	1	Fatty acid syn/deg	Very-long-chain 3-oxoacyl-CoA reductase 1	Palmitoyl-protein thioesterase 1	Fatty acid syn/deg
TPT (OG0003222::H1_transcript)	KCR1 (OG0001037::H2_transcript)	1	Fatty acid syn/deg	Very-long-chain 3-oxoacyl-CoA reductase 1	Triose phosphate/phosphate translocator TPT%2C chloroplastic	Glycolysis / Gluconeogenesis
PGLP1B (OG0003380::H1_transcript)	KCR1 (OG0001037::H2_transcript)	1	Fatty acid syn/deg	Very-long-chain 3-oxoacyl-CoA reductase 1	Phosphoglycolate phosphatase 1B%2C chloroplastic	Glyoxylate and dicarboxylate metabolism
FBP (OG0004413::H1_transcript)	KCR1 (OG0001037::H2_transcript)	1	Fatty acid syn/deg	Very-long-chain 3-oxoacyl-CoA reductase 1	Fructose-1%2C6-bisphosphatase%2C chloroplastic	Glycolysis / Gluconeogenesis
GWD3 (OG0004784::H2_transcript)	KCR1 (OG0001037::H2_transcript)	1	Fatty acid syn/deg	Very-long-chain 3-oxoacyl-CoA reductase 1	Phosphoglucan%2C water dikinase%2C chloroplastic	Starch_syn/deg
GDCSP (OG0005683::H1_transcript)	KCR1 (OG0001037::H2_transcript)	1	Fatty acid syn/deg	Very-long-chain 3-oxoacyl-CoA reductase 1	Glycine dehydrogenase (decarboxylating)%2C mitochondrial	Glycine, serine and threonine metabolism
GDCSH (OG0005754::H2_transcript)	KCR1 (OG0001037::H2_transcript)	1	Fatty acid syn/deg	Very-long-chain 3-oxoacyl-CoA reductase 1	Glycine cleavage system H protein%2C mitochondrial	Glycine, serine and threonine metabolism
LPD1 (OG0006212::H1_transcript)	KCR1 (OG0001037::H2_transcript)	1	Fatty acid syn/deg	Very-long-chain 3-oxoacyl-CoA reductase 1	Dihydrolipoyl dehydrogenase 1%2C chloroplastic	Pyruvate metabolism
AGPP (OG0000623::H2_transcript)	KCR1 (OG0001037::H2_transcript)	1	Fatty acid syn/deg	Very-long-chain 3-oxoacyl-CoA reductase 1	Glucose-1-phosphate adenylyltransferase small subunit 2%2C chloroplastic	Starch_syn/deg
PPCK1 (OG0002380::H2_transcript)	KCR1 (OG0001037::H2_transcript)	1	Fatty acid syn/deg	Very-long-chain 3-oxoacyl-CoA reductase 1	Phosphoenolpyruvate carboxylase kinase 1	Carboxylation
ACO1 (OG0001386::H2_protein)	KCR1 (OG0001037::H2_transcript)	1	Fatty acid syn/deg	Very-long-chain 3-oxoacyl-CoA reductase 1	1-aminocyclopropane-1-carboxylate oxidase 1	Cysteine and methionine metabolism
Os11g0148500 (OG0001777::H2_protein)	KCR1 (OG0001037::H2_transcript)	1	Fatty acid syn/deg	Very-long-chain 3-oxoacyl-CoA reductase 1	Pyruvate kinase 1%2C cytosolic	Glycolysis / Gluconeogenesis
GALM (OG0002143::H2_protein)	KCR1 (OG0001037::H2_transcript)	1	Fatty acid syn/deg	Very-long-chain 3-oxoacyl-CoA reductase 1	Galactose mutarotase	Glycolysis / Gluconeogenesis
GLYR1 (OG0002941::H1_protein)	KCR1 (OG0001037::H2_transcript)	1	Fatty acid syn/deg	Very-long-chain 3-oxoacyl-CoA reductase 1	Glyoxylate/succinic semialdehyde reductase 1	Glyoxylate and dicarboxylate metabolism
At1g67280 (OG0003835::H1_protein)	KCR1 (OG0001037::H2_transcript)	1	Fatty acid syn/deg	Very-long-chain 3-oxoacyl-CoA reductase 1	Probable lactoylglutathione lyase%2C chloroplastic	Pyruvate metabolism
PHO1 (OG0004814::H1_protein)	KCR1 (OG0001037::H2_transcript)	1	Fatty acid syn/deg	Very-long-chain 3-oxoacyl-CoA reductase 1	Alpha-1%2C4 glucan phosphorylase L isozyme%2C chloroplastic/amyloplastic	Starch_syn/deg
FDH1 (OG0006222::H1_protein)	KCR1 (OG0001037::H2_transcript)	1	Fatty acid syn/deg	Very-long-chain 3-oxoacyl-CoA reductase 1	Formate dehydrogenase%2C mitochondrial	Glyoxylate and dicarboxylate metabolism
TPIP1 (OG0007216::H1_protein)	KCR1 (OG0001037::H2_transcript)	1	Fatty acid syn/deg	Very-long-chain 3-oxoacyl-CoA reductase 1	Triosephosphate isomerase%2C cytosolic	Glycolysis / Gluconeogenesis
TPIP1 (OG0007216::H2_protein)	KCR1 (OG0001037::H2_transcript)	1	Fatty acid syn/deg	Very-long-chain 3-oxoacyl-CoA reductase 1	Triosephosphate isomerase%2C cytosolic	Glycolysis / Gluconeogenesis
ADHIII (OG0008025::H2_protein)	KCR1 (OG0001037::H2_transcript)	1	Fatty acid syn/deg	Very-long-chain 3-oxoacyl-CoA reductase 1	Alcohol dehydrogenase class-3	Glycolysis / Gluconeogenesis
DPEP (OG0010095::H2_protein)	KCR1 (OG0001037::H2_transcript)	1	Fatty acid syn/deg	Very-long-chain 3-oxoacyl-CoA reductase 1	4-alpha-glucanotransferase%2C chloroplastic/amyloplastic	Carbon_breakdown
Benzoate	KCR1 (OG0001037::H2_transcript)	1	Fatty acid syn/deg	Very-long-chain 3-oxoacyl-CoA reductase 1	Benzoate	metabolome
Citramalate	KCR1 (OG0001037::H2_transcript)	1	Fatty acid syn/deg	Very-long-chain 3-oxoacyl-CoA reductase 1	Citramalate	metabolome
Glycerate	KCR1 (OG0001037::H2_transcript)	1	Fatty acid syn/deg	Very-long-chain 3-oxoacyl-CoA reductase 1	Glycerate	metabolome
Isocitrate	KCR1 (OG0001037::H2_transcript)	1	Fatty acid syn/deg	Very-long-chain 3-oxoacyl-CoA reductase 1	Isocitrate	metabolome
Malic_acid_1-methylester	KCR1 (OG0001037::H2_transcript)	1	Fatty acid syn/deg	Very-long-chain 3-oxoacyl-CoA reductase 1	Malic_acid_1-methylester	metabolome
Arginine	KCR1 (OG0001037::H2_transcript)	1	Fatty acid syn/deg	Very-long-chain 3-oxoacyl-CoA reductase 1	Arginine	metabolome
Asparagine	KCR1 (OG0001037::H2_transcript)	1	Fatty acid syn/deg	Very-long-chain 3-oxoacyl-CoA reductase 1	Asparagine	metabolome
Aspartate	KCR1 (OG0001037::H2_transcript)	1	Fatty acid syn/deg	Very-long-chain 3-oxoacyl-CoA reductase 1	Aspartate	metabolome
Fructose	KCR1 (OG0001037::H2_transcript)	1	Fatty acid syn/deg	Very-long-chain 3-oxoacyl-CoA reductase 1	Fructose	metabolome
Gluconate	KCR1 (OG0001037::H2_transcript)	1	Fatty acid syn/deg	Very-long-chain 3-oxoacyl-CoA reductase 1	Gluconate	metabolome
Glucose	KCR1 (OG0001037::H2_transcript)	1	Fatty acid syn/deg	Very-long-chain 3-oxoacyl-CoA reductase 1	Glucose	metabolome
Glycine	KCR1 (OG0001037::H2_transcript)	1	Fatty acid syn/deg	Very-long-chain 3-oxoacyl-CoA reductase 1	Glycine	metabolome
Itaconate	KCR1 (OG0001037::H2_transcript)	1	Fatty acid syn/deg	Very-long-chain 3-oxoacyl-CoA reductase 1	Itaconate	metabolome
Maltose	KCR1 (OG0001037::H2_transcript)	1	Fatty acid syn/deg	Very-long-chain 3-oxoacyl-CoA reductase 1	Maltose	metabolome
Mellibiose	KCR1 (OG0001037::H2_transcript)	1	Fatty acid syn/deg	Very-long-chain 3-oxoacyl-CoA reductase 1	Mellibiose	metabolome
myo-Inositol	KCR1 (OG0001037::H2_transcript)	1	Fatty acid syn/deg	Very-long-chain 3-oxoacyl-CoA reductase 1	myo-Inositol	metabolome
Phenylalanine	KCR1 (OG0001037::H2_transcript)	1	Fatty acid syn/deg	Very-long-chain 3-oxoacyl-CoA reductase 1	Phenylalanine	metabolome
Pyruvate	KCR1 (OG0001037::H2_transcript)	1	Fatty acid syn/deg	Very-long-chain 3-oxoacyl-CoA reductase 1	Pyruvate	metabolome
Raffinose	KCR1 (OG0001037::H2_transcript)	1	Fatty acid syn/deg	Very-long-chain 3-oxoacyl-CoA reductase 1	Raffinose	metabolome
Succinate	KCR1 (OG0001037::H2_transcript)	1	Fatty acid syn/deg	Very-long-chain 3-oxoacyl-CoA reductase 1	Succinate	metabolome
Sucrose	KCR1 (OG0001037::H2_transcript)	1	Fatty acid syn/deg	Very-long-chain 3-oxoacyl-CoA reductase 1	Sucrose	metabolome
Threitol	KCR1 (OG0001037::H2_transcript)	1	Fatty acid syn/deg	Very-long-chain 3-oxoacyl-CoA reductase 1	Threitol	metabolome
Threonine	KCR1 (OG0001037::H2_transcript)	1	Fatty acid syn/deg	Very-long-chain 3-oxoacyl-CoA reductase 1	Threonine	metabolome
Tryptophan	KCR1 (OG0001037::H2_transcript)	1	Fatty acid syn/deg	Very-long-chain 3-oxoacyl-CoA reductase 1	Tryptophan	metabolome
Tyrosine	KCR1 (OG0001037::H2_transcript)	1	Fatty acid syn/deg	Very-long-chain 3-oxoacyl-CoA reductase 1	Tyrosine	metabolome
TPS10 (OG0000172::H1_transcript)	PPC16 (OG0001285::H1_transcript)	1	Carboxylation	Phosphoenolpyruvate carboxylase%2C housekeeping isozyme	Probable alpha%2Calpha-trehalose-phosphate synthase [UDP-forming] 10	Starch and sucrose metabolism
BGAL1 (OG0000198::H2_transcript)	PPC16 (OG0001285::H1_transcript)	1	Carboxylation	Phosphoenolpyruvate carboxylase%2C housekeeping isozyme	Beta-galactosidase 1	Galactose metabolism
PFK3 (OG0000572::H2_transcript)	PPC16 (OG0001285::H1_transcript)	1	Carboxylation	Phosphoenolpyruvate carboxylase%2C housekeeping isozyme	ATP-dependent 6-phosphofructokinase 3	Glycolysis / Gluconeogenesis
KCR1 (OG0001037::H2_transcript)	PPC16 (OG0001285::H1_transcript)	1	Carboxylation	Phosphoenolpyruvate carboxylase%2C housekeeping isozyme	Very-long-chain 3-oxoacyl-CoA reductase 1	Fatty acid syn/deg
ADO1 (OG0001836::H2_transcript)	PPC16 (OG0001285::H1_transcript)	1	Carboxylation	Phosphoenolpyruvate carboxylase%2C housekeeping isozyme	Adagio protein 1	Circadian rhythm
TFIIB2 (OG0001924::H1_transcript)	PPC16 (OG0001285::H1_transcript)	1	Carboxylation	Phosphoenolpyruvate carboxylase%2C housekeeping isozyme	Transcription initiation factor IIB-2	Regulation
CAC3 (OG0001996::H1_transcript)	PPC16 (OG0001285::H1_transcript)	1	Carboxylation	Phosphoenolpyruvate carboxylase%2C housekeeping isozyme	Acetyl-coenzyme A carboxylase carboxyl transferase subunit alpha%2C chloroplastic	Pyruvate metabolism
RFS1 (OG0002029::H1_transcript)	PPC16 (OG0001285::H1_transcript)	1	Carboxylation	Phosphoenolpyruvate carboxylase%2C housekeeping isozyme	Probable galactinol--sucrose galactosyltransferase 1	Galactose metabolism
KAT1 (OG0002639::H2_transcript)	PPC16 (OG0001285::H1_transcript)	1	Carboxylation	Phosphoenolpyruvate carboxylase%2C housekeeping isozyme	3-ketoacyl CoA thiolase 1%2C peroxisomal	Fatty acid syn/deg
ppt-1 (OG0002741::H2_transcript)	PPC16 (OG0001285::H1_transcript)	1	Carboxylation	Phosphoenolpyruvate carboxylase%2C housekeeping isozyme	Palmitoyl-protein thioesterase 1	Fatty acid syn/deg
TPT (OG0003222::H1_transcript)	PPC16 (OG0001285::H1_transcript)	1	Carboxylation	Phosphoenolpyruvate carboxylase%2C housekeeping isozyme	Triose phosphate/phosphate translocator TPT%2C chloroplastic	Glycolysis / Gluconeogenesis
PGLP1B (OG0003380::H1_transcript)	PPC16 (OG0001285::H1_transcript)	1	Carboxylation	Phosphoenolpyruvate carboxylase%2C housekeeping isozyme	Phosphoglycolate phosphatase 1B%2C chloroplastic	Glyoxylate and dicarboxylate metabolism
FBP (OG0004413::H1_transcript)	PPC16 (OG0001285::H1_transcript)	1	Carboxylation	Phosphoenolpyruvate carboxylase%2C housekeeping isozyme	Fructose-1%2C6-bisphosphatase%2C chloroplastic	Glycolysis / Gluconeogenesis
GDCSP (OG0005683::H1_transcript)	PPC16 (OG0001285::H1_transcript)	1	Carboxylation	Phosphoenolpyruvate carboxylase%2C housekeeping isozyme	Glycine dehydrogenase (decarboxylating)%2C mitochondrial	Glycine, serine and threonine metabolism
GDCSH (OG0005754::H2_transcript)	PPC16 (OG0001285::H1_transcript)	1	Carboxylation	Phosphoenolpyruvate carboxylase%2C housekeeping isozyme	Glycine cleavage system H protein%2C mitochondrial	Glycine, serine and threonine metabolism
LPD1 (OG0006212::H1_transcript)	PPC16 (OG0001285::H1_transcript)	1	Carboxylation	Phosphoenolpyruvate carboxylase%2C housekeeping isozyme	Dihydrolipoyl dehydrogenase 1%2C chloroplastic	Pyruvate metabolism
PPCK1 (OG0002380::H2_transcript)	PPC16 (OG0001285::H1_transcript)	1	Carboxylation	Phosphoenolpyruvate carboxylase%2C housekeeping isozyme	Phosphoenolpyruvate carboxylase kinase 1	Carboxylation
ACO1 (OG0001386::H2_protein)	PPC16 (OG0001285::H1_transcript)	1	Carboxylation	Phosphoenolpyruvate carboxylase%2C housekeeping isozyme	1-aminocyclopropane-1-carboxylate oxidase 1	Cysteine and methionine metabolism
Os11g0148500 (OG0001777::H2_protein)	PPC16 (OG0001285::H1_transcript)	1	Carboxylation	Phosphoenolpyruvate carboxylase%2C housekeeping isozyme	Pyruvate kinase 1%2C cytosolic	Glycolysis / Gluconeogenesis
GLYR1 (OG0002941::H1_protein)	PPC16 (OG0001285::H1_transcript)	1	Carboxylation	Phosphoenolpyruvate carboxylase%2C housekeeping isozyme	Glyoxylate/succinic semialdehyde reductase 1	Glyoxylate and dicarboxylate metabolism
At1g67280 (OG0003835::H1_protein)	PPC16 (OG0001285::H1_transcript)	1	Carboxylation	Phosphoenolpyruvate carboxylase%2C housekeeping isozyme	Probable lactoylglutathione lyase%2C chloroplastic	Pyruvate metabolism
FDH1 (OG0006222::H1_protein)	PPC16 (OG0001285::H1_transcript)	1	Carboxylation	Phosphoenolpyruvate carboxylase%2C housekeeping isozyme	Formate dehydrogenase%2C mitochondrial	Glyoxylate and dicarboxylate metabolism
TPIP1 (OG0007216::H1_protein)	PPC16 (OG0001285::H1_transcript)	1	Carboxylation	Phosphoenolpyruvate carboxylase%2C housekeeping isozyme	Triosephosphate isomerase%2C cytosolic	Glycolysis / Gluconeogenesis
TPIP1 (OG0007216::H2_protein)	PPC16 (OG0001285::H1_transcript)	1	Carboxylation	Phosphoenolpyruvate carboxylase%2C housekeeping isozyme	Triosephosphate isomerase%2C cytosolic	Glycolysis / Gluconeogenesis
ADHIII (OG0008025::H2_protein)	PPC16 (OG0001285::H1_transcript)	1	Carboxylation	Phosphoenolpyruvate carboxylase%2C housekeeping isozyme	Alcohol dehydrogenase class-3	Glycolysis / Gluconeogenesis
DPEP (OG0010095::H2_protein)	PPC16 (OG0001285::H1_transcript)	1	Carboxylation	Phosphoenolpyruvate carboxylase%2C housekeeping isozyme	4-alpha-glucanotransferase%2C chloroplastic/amyloplastic	Carbon_breakdown
Benzoate	PPC16 (OG0001285::H1_transcript)	1	Carboxylation	Phosphoenolpyruvate carboxylase%2C housekeeping isozyme	Benzoate	metabolome
Citramalate	PPC16 (OG0001285::H1_transcript)	1	Carboxylation	Phosphoenolpyruvate carboxylase%2C housekeeping isozyme	Citramalate	metabolome
Glycerate	PPC16 (OG0001285::H1_transcript)	1	Carboxylation	Phosphoenolpyruvate carboxylase%2C housekeeping isozyme	Glycerate	metabolome
Isocitrate	PPC16 (OG0001285::H1_transcript)	1	Carboxylation	Phosphoenolpyruvate carboxylase%2C housekeeping isozyme	Isocitrate	metabolome
Malic_acid_1-methylester	PPC16 (OG0001285::H1_transcript)	1	Carboxylation	Phosphoenolpyruvate carboxylase%2C housekeeping isozyme	Malic_acid_1-methylester	metabolome
Arginine	PPC16 (OG0001285::H1_transcript)	1	Carboxylation	Phosphoenolpyruvate carboxylase%2C housekeeping isozyme	Arginine	metabolome
Asparagine	PPC16 (OG0001285::H1_transcript)	1	Carboxylation	Phosphoenolpyruvate carboxylase%2C housekeeping isozyme	Asparagine	metabolome
Aspartate	PPC16 (OG0001285::H1_transcript)	1	Carboxylation	Phosphoenolpyruvate carboxylase%2C housekeeping isozyme	Aspartate	metabolome
Fructose	PPC16 (OG0001285::H1_transcript)	1	Carboxylation	Phosphoenolpyruvate carboxylase%2C housekeeping isozyme	Fructose	metabolome
Gluconate	PPC16 (OG0001285::H1_transcript)	1	Carboxylation	Phosphoenolpyruvate carboxylase%2C housekeeping isozyme	Gluconate	metabolome
Glucose	PPC16 (OG0001285::H1_transcript)	1	Carboxylation	Phosphoenolpyruvate carboxylase%2C housekeeping isozyme	Glucose	metabolome
Glycine	PPC16 (OG0001285::H1_transcript)	1	Carboxylation	Phosphoenolpyruvate carboxylase%2C housekeeping isozyme	Glycine	metabolome
Itaconate	PPC16 (OG0001285::H1_transcript)	1	Carboxylation	Phosphoenolpyruvate carboxylase%2C housekeeping isozyme	Itaconate	metabolome
Maltose	PPC16 (OG0001285::H1_transcript)	1	Carboxylation	Phosphoenolpyruvate carboxylase%2C housekeeping isozyme	Maltose	metabolome
Mellibiose	PPC16 (OG0001285::H1_transcript)	1	Carboxylation	Phosphoenolpyruvate carboxylase%2C housekeeping isozyme	Mellibiose	metabolome
myo-Inositol	PPC16 (OG0001285::H1_transcript)	1	Carboxylation	Phosphoenolpyruvate carboxylase%2C housekeeping isozyme	myo-Inositol	metabolome
Phenylalanine	PPC16 (OG0001285::H1_transcript)	1	Carboxylation	Phosphoenolpyruvate carboxylase%2C housekeeping isozyme	Phenylalanine	metabolome
Pyruvate	PPC16 (OG0001285::H1_transcript)	1	Carboxylation	Phosphoenolpyruvate carboxylase%2C housekeeping isozyme	Pyruvate	metabolome
Raffinose	PPC16 (OG0001285::H1_transcript)	1	Carboxylation	Phosphoenolpyruvate carboxylase%2C housekeeping isozyme	Raffinose	metabolome
Succinate	PPC16 (OG0001285::H1_transcript)	1	Carboxylation	Phosphoenolpyruvate carboxylase%2C housekeeping isozyme	Succinate	metabolome
Sucrose	PPC16 (OG0001285::H1_transcript)	1	Carboxylation	Phosphoenolpyruvate carboxylase%2C housekeeping isozyme	Sucrose	metabolome
Threitol	PPC16 (OG0001285::H1_transcript)	1	Carboxylation	Phosphoenolpyruvate carboxylase%2C housekeeping isozyme	Threitol	metabolome
Threonine	PPC16 (OG0001285::H1_transcript)	1	Carboxylation	Phosphoenolpyruvate carboxylase%2C housekeeping isozyme	Threonine	metabolome
Tryptophan	PPC16 (OG0001285::H1_transcript)	1	Carboxylation	Phosphoenolpyruvate carboxylase%2C housekeeping isozyme	Tryptophan	metabolome
Tyrosine	PPC16 (OG0001285::H1_transcript)	1	Carboxylation	Phosphoenolpyruvate carboxylase%2C housekeeping isozyme	Tyrosine	metabolome
TPS10 (OG0000172::H1_transcript)	ACO1 (OG0001386::H2_transcript)	1	Cysteine and methionine metabolism	1-aminocyclopropane-1-carboxylate oxidase 1	Probable alpha%2Calpha-trehalose-phosphate synthase [UDP-forming] 10	Starch and sucrose metabolism
PFK3 (OG0000572::H2_transcript)	ACO1 (OG0001386::H2_transcript)	1	Cysteine and methionine metabolism	1-aminocyclopropane-1-carboxylate oxidase 1	ATP-dependent 6-phosphofructokinase 3	Glycolysis / Gluconeogenesis
KCR1 (OG0001037::H2_transcript)	ACO1 (OG0001386::H2_transcript)	1	Cysteine and methionine metabolism	1-aminocyclopropane-1-carboxylate oxidase 1	Very-long-chain 3-oxoacyl-CoA reductase 1	Fatty acid syn/deg
RFS1 (OG0002029::H1_transcript)	ACO1 (OG0001386::H2_transcript)	1	Cysteine and methionine metabolism	1-aminocyclopropane-1-carboxylate oxidase 1	Probable galactinol--sucrose galactosyltransferase 1	Galactose metabolism
KAT1 (OG0002639::H2_transcript)	ACO1 (OG0001386::H2_transcript)	1	Cysteine and methionine metabolism	1-aminocyclopropane-1-carboxylate oxidase 1	3-ketoacyl CoA thiolase 1%2C peroxisomal	Fatty acid syn/deg
ppt-1 (OG0002741::H2_transcript)	ACO1 (OG0001386::H2_transcript)	1	Cysteine and methionine metabolism	1-aminocyclopropane-1-carboxylate oxidase 1	Palmitoyl-protein thioesterase 1	Fatty acid syn/deg
GDCSP (OG0005683::H1_transcript)	ACO1 (OG0001386::H2_transcript)	1	Cysteine and methionine metabolism	1-aminocyclopropane-1-carboxylate oxidase 1	Glycine dehydrogenase (decarboxylating)%2C mitochondrial	Glycine, serine and threonine metabolism
GDCSH (OG0005754::H2_transcript)	ACO1 (OG0001386::H2_transcript)	1	Cysteine and methionine metabolism	1-aminocyclopropane-1-carboxylate oxidase 1	Glycine cleavage system H protein%2C mitochondrial	Glycine, serine and threonine metabolism
LPD1 (OG0006212::H1_transcript)	ACO1 (OG0001386::H2_transcript)	1	Cysteine and methionine metabolism	1-aminocyclopropane-1-carboxylate oxidase 1	Dihydrolipoyl dehydrogenase 1%2C chloroplastic	Pyruvate metabolism
ACO1 (OG0001386::H2_protein)	ACO1 (OG0001386::H2_transcript)	1	Cysteine and methionine metabolism	1-aminocyclopropane-1-carboxylate oxidase 1	1-aminocyclopropane-1-carboxylate oxidase 1	Cysteine and methionine metabolism
GALM (OG0002143::H2_protein)	ACO1 (OG0001386::H2_transcript)	1	Cysteine and methionine metabolism	1-aminocyclopropane-1-carboxylate oxidase 1	Galactose mutarotase	Glycolysis / Gluconeogenesis
At1g67280 (OG0003835::H1_protein)	ACO1 (OG0001386::H2_transcript)	1	Cysteine and methionine metabolism	1-aminocyclopropane-1-carboxylate oxidase 1	Probable lactoylglutathione lyase%2C chloroplastic	Pyruvate metabolism
PHO1 (OG0004814::H1_protein)	ACO1 (OG0001386::H2_transcript)	1	Cysteine and methionine metabolism	1-aminocyclopropane-1-carboxylate oxidase 1	Alpha-1%2C4 glucan phosphorylase L isozyme%2C chloroplastic/amyloplastic	Starch_syn/deg
TPIP1 (OG0007216::H1_protein)	ACO1 (OG0001386::H2_transcript)	1	Cysteine and methionine metabolism	1-aminocyclopropane-1-carboxylate oxidase 1	Triosephosphate isomerase%2C cytosolic	Glycolysis / Gluconeogenesis
ADHIII (OG0008025::H2_protein)	ACO1 (OG0001386::H2_transcript)	1	Cysteine and methionine metabolism	1-aminocyclopropane-1-carboxylate oxidase 1	Alcohol dehydrogenase class-3	Glycolysis / Gluconeogenesis
DPEP (OG0010095::H2_protein)	ACO1 (OG0001386::H2_transcript)	1	Cysteine and methionine metabolism	1-aminocyclopropane-1-carboxylate oxidase 1	4-alpha-glucanotransferase%2C chloroplastic/amyloplastic	Carbon_breakdown
Isocitrate	ACO1 (OG0001386::H2_transcript)	1	Cysteine and methionine metabolism	1-aminocyclopropane-1-carboxylate oxidase 1	Isocitrate	metabolome
Asparagine	ACO1 (OG0001386::H2_transcript)	1	Cysteine and methionine metabolism	1-aminocyclopropane-1-carboxylate oxidase 1	Asparagine	metabolome
Raffinose	ACO1 (OG0001386::H2_transcript)	1	Cysteine and methionine metabolism	1-aminocyclopropane-1-carboxylate oxidase 1	Raffinose	metabolome
TPS10 (OG0000172::H1_transcript)	ADO1 (OG0001836::H2_transcript)	1	Circadian rhythm	Adagio protein 1	Probable alpha%2Calpha-trehalose-phosphate synthase [UDP-forming] 10	Starch and sucrose metabolism
BGAL1 (OG0000198::H2_transcript)	ADO1 (OG0001836::H2_transcript)	1	Circadian rhythm	Adagio protein 1	Beta-galactosidase 1	Galactose metabolism
PFK3 (OG0000572::H2_transcript)	ADO1 (OG0001836::H2_transcript)	1	Circadian rhythm	Adagio protein 1	ATP-dependent 6-phosphofructokinase 3	Glycolysis / Gluconeogenesis
KCR1 (OG0001037::H2_transcript)	ADO1 (OG0001836::H2_transcript)	1	Circadian rhythm	Adagio protein 1	Very-long-chain 3-oxoacyl-CoA reductase 1	Fatty acid syn/deg
PPC16 (OG0001285::H1_transcript)	ADO1 (OG0001836::H2_transcript)	1	Circadian rhythm	Adagio protein 1	Phosphoenolpyruvate carboxylase%2C housekeeping isozyme	Carboxylation
TFIIB2 (OG0001924::H1_transcript)	ADO1 (OG0001836::H2_transcript)	1	Circadian rhythm	Adagio protein 1	Transcription initiation factor IIB-2	Regulation
CAC3 (OG0001996::H1_transcript)	ADO1 (OG0001836::H2_transcript)	1	Circadian rhythm	Adagio protein 1	Acetyl-coenzyme A carboxylase carboxyl transferase subunit alpha%2C chloroplastic	Pyruvate metabolism
RFS1 (OG0002029::H1_transcript)	ADO1 (OG0001836::H2_transcript)	1	Circadian rhythm	Adagio protein 1	Probable galactinol--sucrose galactosyltransferase 1	Galactose metabolism
KAT1 (OG0002639::H2_transcript)	ADO1 (OG0001836::H2_transcript)	1	Circadian rhythm	Adagio protein 1	3-ketoacyl CoA thiolase 1%2C peroxisomal	Fatty acid syn/deg
ppt-1 (OG0002741::H2_transcript)	ADO1 (OG0001836::H2_transcript)	1	Circadian rhythm	Adagio protein 1	Palmitoyl-protein thioesterase 1	Fatty acid syn/deg
TPT (OG0003222::H1_transcript)	ADO1 (OG0001836::H2_transcript)	1	Circadian rhythm	Adagio protein 1	Triose phosphate/phosphate translocator TPT%2C chloroplastic	Glycolysis / Gluconeogenesis
PGLP1B (OG0003380::H1_transcript)	ADO1 (OG0001836::H2_transcript)	1	Circadian rhythm	Adagio protein 1	Phosphoglycolate phosphatase 1B%2C chloroplastic	Glyoxylate and dicarboxylate metabolism
FBP (OG0004413::H1_transcript)	ADO1 (OG0001836::H2_transcript)	1	Circadian rhythm	Adagio protein 1	Fructose-1%2C6-bisphosphatase%2C chloroplastic	Glycolysis / Gluconeogenesis
GDCSP (OG0005683::H1_transcript)	ADO1 (OG0001836::H2_transcript)	1	Circadian rhythm	Adagio protein 1	Glycine dehydrogenase (decarboxylating)%2C mitochondrial	Glycine, serine and threonine metabolism
GDCSH (OG0005754::H2_transcript)	ADO1 (OG0001836::H2_transcript)	1	Circadian rhythm	Adagio protein 1	Glycine cleavage system H protein%2C mitochondrial	Glycine, serine and threonine metabolism
LPD1 (OG0006212::H1_transcript)	ADO1 (OG0001836::H2_transcript)	1	Circadian rhythm	Adagio protein 1	Dihydrolipoyl dehydrogenase 1%2C chloroplastic	Pyruvate metabolism
PPCK1 (OG0002380::H2_transcript)	ADO1 (OG0001836::H2_transcript)	1	Circadian rhythm	Adagio protein 1	Phosphoenolpyruvate carboxylase kinase 1	Carboxylation
ACO1 (OG0001386::H2_protein)	ADO1 (OG0001836::H2_transcript)	1	Circadian rhythm	Adagio protein 1	1-aminocyclopropane-1-carboxylate oxidase 1	Cysteine and methionine metabolism
Os11g0148500 (OG0001777::H2_protein)	ADO1 (OG0001836::H2_transcript)	1	Circadian rhythm	Adagio protein 1	Pyruvate kinase 1%2C cytosolic	Glycolysis / Gluconeogenesis
GLYR1 (OG0002941::H1_protein)	ADO1 (OG0001836::H2_transcript)	1	Circadian rhythm	Adagio protein 1	Glyoxylate/succinic semialdehyde reductase 1	Glyoxylate and dicarboxylate metabolism
At1g67280 (OG0003835::H1_protein)	ADO1 (OG0001836::H2_transcript)	1	Circadian rhythm	Adagio protein 1	Probable lactoylglutathione lyase%2C chloroplastic	Pyruvate metabolism
FDH1 (OG0006222::H1_protein)	ADO1 (OG0001836::H2_transcript)	1	Circadian rhythm	Adagio protein 1	Formate dehydrogenase%2C mitochondrial	Glyoxylate and dicarboxylate metabolism
TPIP1 (OG0007216::H1_protein)	ADO1 (OG0001836::H2_transcript)	1	Circadian rhythm	Adagio protein 1	Triosephosphate isomerase%2C cytosolic	Glycolysis / Gluconeogenesis
TPIP1 (OG0007216::H2_protein)	ADO1 (OG0001836::H2_transcript)	1	Circadian rhythm	Adagio protein 1	Triosephosphate isomerase%2C cytosolic	Glycolysis / Gluconeogenesis
ADHIII (OG0008025::H2_protein)	ADO1 (OG0001836::H2_transcript)	1	Circadian rhythm	Adagio protein 1	Alcohol dehydrogenase class-3	Glycolysis / Gluconeogenesis
DPEP (OG0010095::H2_protein)	ADO1 (OG0001836::H2_transcript)	1	Circadian rhythm	Adagio protein 1	4-alpha-glucanotransferase%2C chloroplastic/amyloplastic	Carbon_breakdown
Benzoate	ADO1 (OG0001836::H2_transcript)	1	Circadian rhythm	Adagio protein 1	Benzoate	metabolome
Citramalate	ADO1 (OG0001836::H2_transcript)	1	Circadian rhythm	Adagio protein 1	Citramalate	metabolome
Glycerate	ADO1 (OG0001836::H2_transcript)	1	Circadian rhythm	Adagio protein 1	Glycerate	metabolome
Isocitrate	ADO1 (OG0001836::H2_transcript)	1	Circadian rhythm	Adagio protein 1	Isocitrate	metabolome
Malic_acid_1-methylester	ADO1 (OG0001836::H2_transcript)	1	Circadian rhythm	Adagio protein 1	Malic_acid_1-methylester	metabolome
Arginine	ADO1 (OG0001836::H2_transcript)	1	Circadian rhythm	Adagio protein 1	Arginine	metabolome
Asparagine	ADO1 (OG0001836::H2_transcript)	1	Circadian rhythm	Adagio protein 1	Asparagine	metabolome
Aspartate	ADO1 (OG0001836::H2_transcript)	1	Circadian rhythm	Adagio protein 1	Aspartate	metabolome
Fructose	ADO1 (OG0001836::H2_transcript)	1	Circadian rhythm	Adagio protein 1	Fructose	metabolome
Gluconate	ADO1 (OG0001836::H2_transcript)	1	Circadian rhythm	Adagio protein 1	Gluconate	metabolome
Glucose	ADO1 (OG0001836::H2_transcript)	1	Circadian rhythm	Adagio protein 1	Glucose	metabolome
Glycine	ADO1 (OG0001836::H2_transcript)	1	Circadian rhythm	Adagio protein 1	Glycine	metabolome
Itaconate	ADO1 (OG0001836::H2_transcript)	1	Circadian rhythm	Adagio protein 1	Itaconate	metabolome
Maltose	ADO1 (OG0001836::H2_transcript)	1	Circadian rhythm	Adagio protein 1	Maltose	metabolome
Mellibiose	ADO1 (OG0001836::H2_transcript)	1	Circadian rhythm	Adagio protein 1	Mellibiose	metabolome
myo-Inositol	ADO1 (OG0001836::H2_transcript)	1	Circadian rhythm	Adagio protein 1	myo-Inositol	metabolome
Phenylalanine	ADO1 (OG0001836::H2_transcript)	1	Circadian rhythm	Adagio protein 1	Phenylalanine	metabolome
Pyruvate	ADO1 (OG0001836::H2_transcript)	1	Circadian rhythm	Adagio protein 1	Pyruvate	metabolome
Raffinose	ADO1 (OG0001836::H2_transcript)	1	Circadian rhythm	Adagio protein 1	Raffinose	metabolome
Succinate	ADO1 (OG0001836::H2_transcript)	1	Circadian rhythm	Adagio protein 1	Succinate	metabolome
Sucrose	ADO1 (OG0001836::H2_transcript)	1	Circadian rhythm	Adagio protein 1	Sucrose	metabolome
Threitol	ADO1 (OG0001836::H2_transcript)	1	Circadian rhythm	Adagio protein 1	Threitol	metabolome
Threonine	ADO1 (OG0001836::H2_transcript)	1	Circadian rhythm	Adagio protein 1	Threonine	metabolome
Tryptophan	ADO1 (OG0001836::H2_transcript)	1	Circadian rhythm	Adagio protein 1	Tryptophan	metabolome
Tyrosine	ADO1 (OG0001836::H2_transcript)	1	Circadian rhythm	Adagio protein 1	Tyrosine	metabolome
TPS10 (OG0000172::H1_transcript)	TFIIB2 (OG0001924::H1_transcript)	1	Regulation	Transcription initiation factor IIB-2	Probable alpha%2Calpha-trehalose-phosphate synthase [UDP-forming] 10	Starch and sucrose metabolism
PFK3 (OG0000572::H2_transcript)	TFIIB2 (OG0001924::H1_transcript)	1	Regulation	Transcription initiation factor IIB-2	ATP-dependent 6-phosphofructokinase 3	Glycolysis / Gluconeogenesis
KCR1 (OG0001037::H2_transcript)	TFIIB2 (OG0001924::H1_transcript)	1	Regulation	Transcription initiation factor IIB-2	Very-long-chain 3-oxoacyl-CoA reductase 1	Fatty acid syn/deg
PPC16 (OG0001285::H1_transcript)	TFIIB2 (OG0001924::H1_transcript)	1	Regulation	Transcription initiation factor IIB-2	Phosphoenolpyruvate carboxylase%2C housekeeping isozyme	Carboxylation
ADO1 (OG0001836::H2_transcript)	TFIIB2 (OG0001924::H1_transcript)	1	Regulation	Transcription initiation factor IIB-2	Adagio protein 1	Circadian rhythm
RFS1 (OG0002029::H1_transcript)	TFIIB2 (OG0001924::H1_transcript)	1	Regulation	Transcription initiation factor IIB-2	Probable galactinol--sucrose galactosyltransferase 1	Galactose metabolism
KAT1 (OG0002639::H2_transcript)	TFIIB2 (OG0001924::H1_transcript)	1	Regulation	Transcription initiation factor IIB-2	3-ketoacyl CoA thiolase 1%2C peroxisomal	Fatty acid syn/deg
ppt-1 (OG0002741::H2_transcript)	TFIIB2 (OG0001924::H1_transcript)	1	Regulation	Transcription initiation factor IIB-2	Palmitoyl-protein thioesterase 1	Fatty acid syn/deg
TPT (OG0003222::H1_transcript)	TFIIB2 (OG0001924::H1_transcript)	1	Regulation	Transcription initiation factor IIB-2	Triose phosphate/phosphate translocator TPT%2C chloroplastic	Glycolysis / Gluconeogenesis
PGLP1B (OG0003380::H1_transcript)	TFIIB2 (OG0001924::H1_transcript)	1	Regulation	Transcription initiation factor IIB-2	Phosphoglycolate phosphatase 1B%2C chloroplastic	Glyoxylate and dicarboxylate metabolism
GWD3 (OG0004784::H2_transcript)	TFIIB2 (OG0001924::H1_transcript)	1	Regulation	Transcription initiation factor IIB-2	Phosphoglucan%2C water dikinase%2C chloroplastic	Starch_syn/deg
GDCSP (OG0005683::H1_transcript)	TFIIB2 (OG0001924::H1_transcript)	1	Regulation	Transcription initiation factor IIB-2	Glycine dehydrogenase (decarboxylating)%2C mitochondrial	Glycine, serine and threonine metabolism
GDCSH (OG0005754::H2_transcript)	TFIIB2 (OG0001924::H1_transcript)	1	Regulation	Transcription initiation factor IIB-2	Glycine cleavage system H protein%2C mitochondrial	Glycine, serine and threonine metabolism
LPD1 (OG0006212::H1_transcript)	TFIIB2 (OG0001924::H1_transcript)	1	Regulation	Transcription initiation factor IIB-2	Dihydrolipoyl dehydrogenase 1%2C chloroplastic	Pyruvate metabolism
AGPP (OG0000623::H2_transcript)	TFIIB2 (OG0001924::H1_transcript)	1	Regulation	Transcription initiation factor IIB-2	Glucose-1-phosphate adenylyltransferase small subunit 2%2C chloroplastic	Starch_syn/deg
PPCK1 (OG0002380::H2_transcript)	TFIIB2 (OG0001924::H1_transcript)	1	Regulation	Transcription initiation factor IIB-2	Phosphoenolpyruvate carboxylase kinase 1	Carboxylation
ACO1 (OG0001386::H2_protein)	TFIIB2 (OG0001924::H1_transcript)	1	Regulation	Transcription initiation factor IIB-2	1-aminocyclopropane-1-carboxylate oxidase 1	Cysteine and methionine metabolism
At1g67280 (OG0003835::H1_protein)	TFIIB2 (OG0001924::H1_transcript)	1	Regulation	Transcription initiation factor IIB-2	Probable lactoylglutathione lyase%2C chloroplastic	Pyruvate metabolism
FDH1 (OG0006222::H1_protein)	TFIIB2 (OG0001924::H1_transcript)	1	Regulation	Transcription initiation factor IIB-2	Formate dehydrogenase%2C mitochondrial	Glyoxylate and dicarboxylate metabolism
TPIP1 (OG0007216::H1_protein)	TFIIB2 (OG0001924::H1_transcript)	1	Regulation	Transcription initiation factor IIB-2	Triosephosphate isomerase%2C cytosolic	Glycolysis / Gluconeogenesis
TPIP1 (OG0007216::H2_protein)	TFIIB2 (OG0001924::H1_transcript)	1	Regulation	Transcription initiation factor IIB-2	Triosephosphate isomerase%2C cytosolic	Glycolysis / Gluconeogenesis
ADHIII (OG0008025::H2_protein)	TFIIB2 (OG0001924::H1_transcript)	1	Regulation	Transcription initiation factor IIB-2	Alcohol dehydrogenase class-3	Glycolysis / Gluconeogenesis
DPEP (OG0010095::H2_protein)	TFIIB2 (OG0001924::H1_transcript)	1	Regulation	Transcription initiation factor IIB-2	4-alpha-glucanotransferase%2C chloroplastic/amyloplastic	Carbon_breakdown
Benzoate	TFIIB2 (OG0001924::H1_transcript)	1	Regulation	Transcription initiation factor IIB-2	Benzoate	metabolome
Citramalate	TFIIB2 (OG0001924::H1_transcript)	1	Regulation	Transcription initiation factor IIB-2	Citramalate	metabolome
Glycerate	TFIIB2 (OG0001924::H1_transcript)	1	Regulation	Transcription initiation factor IIB-2	Glycerate	metabolome
Isocitrate	TFIIB2 (OG0001924::H1_transcript)	1	Regulation	Transcription initiation factor IIB-2	Isocitrate	metabolome
Malic_acid_1-methylester	TFIIB2 (OG0001924::H1_transcript)	1	Regulation	Transcription initiation factor IIB-2	Malic_acid_1-methylester	metabolome
Arginine	TFIIB2 (OG0001924::H1_transcript)	1	Regulation	Transcription initiation factor IIB-2	Arginine	metabolome
Asparagine	TFIIB2 (OG0001924::H1_transcript)	1	Regulation	Transcription initiation factor IIB-2	Asparagine	metabolome
Aspartate	TFIIB2 (OG0001924::H1_transcript)	1	Regulation	Transcription initiation factor IIB-2	Aspartate	metabolome
Fructose	TFIIB2 (OG0001924::H1_transcript)	1	Regulation	Transcription initiation factor IIB-2	Fructose	metabolome
Gluconate	TFIIB2 (OG0001924::H1_transcript)	1	Regulation	Transcription initiation factor IIB-2	Gluconate	metabolome
Glucose	TFIIB2 (OG0001924::H1_transcript)	1	Regulation	Transcription initiation factor IIB-2	Glucose	metabolome
Glycine	TFIIB2 (OG0001924::H1_transcript)	1	Regulation	Transcription initiation factor IIB-2	Glycine	metabolome
Itaconate	TFIIB2 (OG0001924::H1_transcript)	1	Regulation	Transcription initiation factor IIB-2	Itaconate	metabolome
Maltose	TFIIB2 (OG0001924::H1_transcript)	1	Regulation	Transcription initiation factor IIB-2	Maltose	metabolome
Mellibiose	TFIIB2 (OG0001924::H1_transcript)	1	Regulation	Transcription initiation factor IIB-2	Mellibiose	metabolome
myo-Inositol	TFIIB2 (OG0001924::H1_transcript)	1	Regulation	Transcription initiation factor IIB-2	myo-Inositol	metabolome
Phenylalanine	TFIIB2 (OG0001924::H1_transcript)	1	Regulation	Transcription initiation factor IIB-2	Phenylalanine	metabolome
Pyruvate	TFIIB2 (OG0001924::H1_transcript)	1	Regulation	Transcription initiation factor IIB-2	Pyruvate	metabolome
Raffinose	TFIIB2 (OG0001924::H1_transcript)	1	Regulation	Transcription initiation factor IIB-2	Raffinose	metabolome
Succinate	TFIIB2 (OG0001924::H1_transcript)	1	Regulation	Transcription initiation factor IIB-2	Succinate	metabolome
Sucrose	TFIIB2 (OG0001924::H1_transcript)	1	Regulation	Transcription initiation factor IIB-2	Sucrose	metabolome
Threitol	TFIIB2 (OG0001924::H1_transcript)	1	Regulation	Transcription initiation factor IIB-2	Threitol	metabolome
Threonine	TFIIB2 (OG0001924::H1_transcript)	1	Regulation	Transcription initiation factor IIB-2	Threonine	metabolome
Tryptophan	TFIIB2 (OG0001924::H1_transcript)	1	Regulation	Transcription initiation factor IIB-2	Tryptophan	metabolome
Tyrosine	TFIIB2 (OG0001924::H1_transcript)	1	Regulation	Transcription initiation factor IIB-2	Tyrosine	metabolome
TPS10 (OG0000172::H1_transcript)	CAC3 (OG0001996::H1_transcript)	1	Pyruvate metabolism	Acetyl-coenzyme A carboxylase carboxyl transferase subunit alpha%2C chloroplastic	Probable alpha%2Calpha-trehalose-phosphate synthase [UDP-forming] 10	Starch and sucrose metabolism
PFK3 (OG0000572::H2_transcript)	CAC3 (OG0001996::H1_transcript)	1	Pyruvate metabolism	Acetyl-coenzyme A carboxylase carboxyl transferase subunit alpha%2C chloroplastic	ATP-dependent 6-phosphofructokinase 3	Glycolysis / Gluconeogenesis
KCR1 (OG0001037::H2_transcript)	CAC3 (OG0001996::H1_transcript)	1	Pyruvate metabolism	Acetyl-coenzyme A carboxylase carboxyl transferase subunit alpha%2C chloroplastic	Very-long-chain 3-oxoacyl-CoA reductase 1	Fatty acid syn/deg
PPC16 (OG0001285::H1_transcript)	CAC3 (OG0001996::H1_transcript)	1	Pyruvate metabolism	Acetyl-coenzyme A carboxylase carboxyl transferase subunit alpha%2C chloroplastic	Phosphoenolpyruvate carboxylase%2C housekeeping isozyme	Carboxylation
ADO1 (OG0001836::H2_transcript)	CAC3 (OG0001996::H1_transcript)	1	Pyruvate metabolism	Acetyl-coenzyme A carboxylase carboxyl transferase subunit alpha%2C chloroplastic	Adagio protein 1	Circadian rhythm
RFS1 (OG0002029::H1_transcript)	CAC3 (OG0001996::H1_transcript)	1	Pyruvate metabolism	Acetyl-coenzyme A carboxylase carboxyl transferase subunit alpha%2C chloroplastic	Probable galactinol--sucrose galactosyltransferase 1	Galactose metabolism
KAT1 (OG0002639::H2_transcript)	CAC3 (OG0001996::H1_transcript)	1	Pyruvate metabolism	Acetyl-coenzyme A carboxylase carboxyl transferase subunit alpha%2C chloroplastic	3-ketoacyl CoA thiolase 1%2C peroxisomal	Fatty acid syn/deg
ppt-1 (OG0002741::H2_transcript)	CAC3 (OG0001996::H1_transcript)	1	Pyruvate metabolism	Acetyl-coenzyme A carboxylase carboxyl transferase subunit alpha%2C chloroplastic	Palmitoyl-protein thioesterase 1	Fatty acid syn/deg
PGLP1B (OG0003380::H1_transcript)	CAC3 (OG0001996::H1_transcript)	1	Pyruvate metabolism	Acetyl-coenzyme A carboxylase carboxyl transferase subunit alpha%2C chloroplastic	Phosphoglycolate phosphatase 1B%2C chloroplastic	Glyoxylate and dicarboxylate metabolism
GDCSP (OG0005683::H1_transcript)	CAC3 (OG0001996::H1_transcript)	1	Pyruvate metabolism	Acetyl-coenzyme A carboxylase carboxyl transferase subunit alpha%2C chloroplastic	Glycine dehydrogenase (decarboxylating)%2C mitochondrial	Glycine, serine and threonine metabolism
GDCSH (OG0005754::H2_transcript)	CAC3 (OG0001996::H1_transcript)	1	Pyruvate metabolism	Acetyl-coenzyme A carboxylase carboxyl transferase subunit alpha%2C chloroplastic	Glycine cleavage system H protein%2C mitochondrial	Glycine, serine and threonine metabolism
LPD1 (OG0006212::H1_transcript)	CAC3 (OG0001996::H1_transcript)	1	Pyruvate metabolism	Acetyl-coenzyme A carboxylase carboxyl transferase subunit alpha%2C chloroplastic	Dihydrolipoyl dehydrogenase 1%2C chloroplastic	Pyruvate metabolism
PPCK1 (OG0002380::H2_transcript)	CAC3 (OG0001996::H1_transcript)	1	Pyruvate metabolism	Acetyl-coenzyme A carboxylase carboxyl transferase subunit alpha%2C chloroplastic	Phosphoenolpyruvate carboxylase kinase 1	Carboxylation
ACO1 (OG0001386::H2_protein)	CAC3 (OG0001996::H1_transcript)	1	Pyruvate metabolism	Acetyl-coenzyme A carboxylase carboxyl transferase subunit alpha%2C chloroplastic	1-aminocyclopropane-1-carboxylate oxidase 1	Cysteine and methionine metabolism
At1g67280 (OG0003835::H1_protein)	CAC3 (OG0001996::H1_transcript)	1	Pyruvate metabolism	Acetyl-coenzyme A carboxylase carboxyl transferase subunit alpha%2C chloroplastic	Probable lactoylglutathione lyase%2C chloroplastic	Pyruvate metabolism
TPIP1 (OG0007216::H1_protein)	CAC3 (OG0001996::H1_transcript)	1	Pyruvate metabolism	Acetyl-coenzyme A carboxylase carboxyl transferase subunit alpha%2C chloroplastic	Triosephosphate isomerase%2C cytosolic	Glycolysis / Gluconeogenesis
TPIP1 (OG0007216::H2_protein)	CAC3 (OG0001996::H1_transcript)	1	Pyruvate metabolism	Acetyl-coenzyme A carboxylase carboxyl transferase subunit alpha%2C chloroplastic	Triosephosphate isomerase%2C cytosolic	Glycolysis / Gluconeogenesis
ADHIII (OG0008025::H2_protein)	CAC3 (OG0001996::H1_transcript)	1	Pyruvate metabolism	Acetyl-coenzyme A carboxylase carboxyl transferase subunit alpha%2C chloroplastic	Alcohol dehydrogenase class-3	Glycolysis / Gluconeogenesis
DPEP (OG0010095::H2_protein)	CAC3 (OG0001996::H1_transcript)	1	Pyruvate metabolism	Acetyl-coenzyme A carboxylase carboxyl transferase subunit alpha%2C chloroplastic	4-alpha-glucanotransferase%2C chloroplastic/amyloplastic	Carbon_breakdown
Benzoate	CAC3 (OG0001996::H1_transcript)	1	Pyruvate metabolism	Acetyl-coenzyme A carboxylase carboxyl transferase subunit alpha%2C chloroplastic	Benzoate	metabolome
Isocitrate	CAC3 (OG0001996::H1_transcript)	1	Pyruvate metabolism	Acetyl-coenzyme A carboxylase carboxyl transferase subunit alpha%2C chloroplastic	Isocitrate	metabolome
Arginine	CAC3 (OG0001996::H1_transcript)	1	Pyruvate metabolism	Acetyl-coenzyme A carboxylase carboxyl transferase subunit alpha%2C chloroplastic	Arginine	metabolome
Asparagine	CAC3 (OG0001996::H1_transcript)	1	Pyruvate metabolism	Acetyl-coenzyme A carboxylase carboxyl transferase subunit alpha%2C chloroplastic	Asparagine	metabolome
Fructose	CAC3 (OG0001996::H1_transcript)	1	Pyruvate metabolism	Acetyl-coenzyme A carboxylase carboxyl transferase subunit alpha%2C chloroplastic	Fructose	metabolome
Gluconate	CAC3 (OG0001996::H1_transcript)	1	Pyruvate metabolism	Acetyl-coenzyme A carboxylase carboxyl transferase subunit alpha%2C chloroplastic	Gluconate	metabolome
Glucose	CAC3 (OG0001996::H1_transcript)	1	Pyruvate metabolism	Acetyl-coenzyme A carboxylase carboxyl transferase subunit alpha%2C chloroplastic	Glucose	metabolome
Glycine	CAC3 (OG0001996::H1_transcript)	1	Pyruvate metabolism	Acetyl-coenzyme A carboxylase carboxyl transferase subunit alpha%2C chloroplastic	Glycine	metabolome
Itaconate	CAC3 (OG0001996::H1_transcript)	1	Pyruvate metabolism	Acetyl-coenzyme A carboxylase carboxyl transferase subunit alpha%2C chloroplastic	Itaconate	metabolome
Maltose	CAC3 (OG0001996::H1_transcript)	1	Pyruvate metabolism	Acetyl-coenzyme A carboxylase carboxyl transferase subunit alpha%2C chloroplastic	Maltose	metabolome
Mellibiose	CAC3 (OG0001996::H1_transcript)	1	Pyruvate metabolism	Acetyl-coenzyme A carboxylase carboxyl transferase subunit alpha%2C chloroplastic	Mellibiose	metabolome
myo-Inositol	CAC3 (OG0001996::H1_transcript)	1	Pyruvate metabolism	Acetyl-coenzyme A carboxylase carboxyl transferase subunit alpha%2C chloroplastic	myo-Inositol	metabolome
Phenylalanine	CAC3 (OG0001996::H1_transcript)	1	Pyruvate metabolism	Acetyl-coenzyme A carboxylase carboxyl transferase subunit alpha%2C chloroplastic	Phenylalanine	metabolome
Pyruvate	CAC3 (OG0001996::H1_transcript)	1	Pyruvate metabolism	Acetyl-coenzyme A carboxylase carboxyl transferase subunit alpha%2C chloroplastic	Pyruvate	metabolome
Raffinose	CAC3 (OG0001996::H1_transcript)	1	Pyruvate metabolism	Acetyl-coenzyme A carboxylase carboxyl transferase subunit alpha%2C chloroplastic	Raffinose	metabolome
Threitol	CAC3 (OG0001996::H1_transcript)	1	Pyruvate metabolism	Acetyl-coenzyme A carboxylase carboxyl transferase subunit alpha%2C chloroplastic	Threitol	metabolome
Threonine	CAC3 (OG0001996::H1_transcript)	1	Pyruvate metabolism	Acetyl-coenzyme A carboxylase carboxyl transferase subunit alpha%2C chloroplastic	Threonine	metabolome
Tyrosine	CAC3 (OG0001996::H1_transcript)	1	Pyruvate metabolism	Acetyl-coenzyme A carboxylase carboxyl transferase subunit alpha%2C chloroplastic	Tyrosine	metabolome
TPS10 (OG0000172::H1_transcript)	RFS1 (OG0002029::H1_transcript)	1	Galactose metabolism	Probable galactinol--sucrose galactosyltransferase 1	Probable alpha%2Calpha-trehalose-phosphate synthase [UDP-forming] 10	Starch and sucrose metabolism
BGAL1 (OG0000198::H2_transcript)	RFS1 (OG0002029::H1_transcript)	1	Galactose metabolism	Probable galactinol--sucrose galactosyltransferase 1	Beta-galactosidase 1	Galactose metabolism
PFK3 (OG0000572::H2_transcript)	RFS1 (OG0002029::H1_transcript)	1	Galactose metabolism	Probable galactinol--sucrose galactosyltransferase 1	ATP-dependent 6-phosphofructokinase 3	Glycolysis / Gluconeogenesis
KCR1 (OG0001037::H2_transcript)	RFS1 (OG0002029::H1_transcript)	1	Galactose metabolism	Probable galactinol--sucrose galactosyltransferase 1	Very-long-chain 3-oxoacyl-CoA reductase 1	Fatty acid syn/deg
PPC16 (OG0001285::H1_transcript)	RFS1 (OG0002029::H1_transcript)	1	Galactose metabolism	Probable galactinol--sucrose galactosyltransferase 1	Phosphoenolpyruvate carboxylase%2C housekeeping isozyme	Carboxylation
ACO1 (OG0001386::H2_transcript)	RFS1 (OG0002029::H1_transcript)	1	Galactose metabolism	Probable galactinol--sucrose galactosyltransferase 1	1-aminocyclopropane-1-carboxylate oxidase 1	Cysteine and methionine metabolism
ADO1 (OG0001836::H2_transcript)	RFS1 (OG0002029::H1_transcript)	1	Galactose metabolism	Probable galactinol--sucrose galactosyltransferase 1	Adagio protein 1	Circadian rhythm
TFIIB2 (OG0001924::H1_transcript)	RFS1 (OG0002029::H1_transcript)	1	Galactose metabolism	Probable galactinol--sucrose galactosyltransferase 1	Transcription initiation factor IIB-2	Regulation
CAC3 (OG0001996::H1_transcript)	RFS1 (OG0002029::H1_transcript)	1	Galactose metabolism	Probable galactinol--sucrose galactosyltransferase 1	Acetyl-coenzyme A carboxylase carboxyl transferase subunit alpha%2C chloroplastic	Pyruvate metabolism
KAT1 (OG0002639::H2_transcript)	RFS1 (OG0002029::H1_transcript)	1	Galactose metabolism	Probable galactinol--sucrose galactosyltransferase 1	3-ketoacyl CoA thiolase 1%2C peroxisomal	Fatty acid syn/deg
ppt-1 (OG0002741::H2_transcript)	RFS1 (OG0002029::H1_transcript)	1	Galactose metabolism	Probable galactinol--sucrose galactosyltransferase 1	Palmitoyl-protein thioesterase 1	Fatty acid syn/deg
TPT (OG0003222::H1_transcript)	RFS1 (OG0002029::H1_transcript)	1	Galactose metabolism	Probable galactinol--sucrose galactosyltransferase 1	Triose phosphate/phosphate translocator TPT%2C chloroplastic	Glycolysis / Gluconeogenesis
PGLP1B (OG0003380::H1_transcript)	RFS1 (OG0002029::H1_transcript)	1	Galactose metabolism	Probable galactinol--sucrose galactosyltransferase 1	Phosphoglycolate phosphatase 1B%2C chloroplastic	Glyoxylate and dicarboxylate metabolism
FBP (OG0004413::H1_transcript)	RFS1 (OG0002029::H1_transcript)	1	Galactose metabolism	Probable galactinol--sucrose galactosyltransferase 1	Fructose-1%2C6-bisphosphatase%2C chloroplastic	Glycolysis / Gluconeogenesis
GWD3 (OG0004784::H2_transcript)	RFS1 (OG0002029::H1_transcript)	1	Galactose metabolism	Probable galactinol--sucrose galactosyltransferase 1	Phosphoglucan%2C water dikinase%2C chloroplastic	Starch_syn/deg
GDCSP (OG0005683::H1_transcript)	RFS1 (OG0002029::H1_transcript)	1	Galactose metabolism	Probable galactinol--sucrose galactosyltransferase 1	Glycine dehydrogenase (decarboxylating)%2C mitochondrial	Glycine, serine and threonine metabolism
GDCSH (OG0005754::H2_transcript)	RFS1 (OG0002029::H1_transcript)	1	Galactose metabolism	Probable galactinol--sucrose galactosyltransferase 1	Glycine cleavage system H protein%2C mitochondrial	Glycine, serine and threonine metabolism
LPD1 (OG0006212::H1_transcript)	RFS1 (OG0002029::H1_transcript)	1	Galactose metabolism	Probable galactinol--sucrose galactosyltransferase 1	Dihydrolipoyl dehydrogenase 1%2C chloroplastic	Pyruvate metabolism
AGPP (OG0000623::H2_transcript)	RFS1 (OG0002029::H1_transcript)	1	Galactose metabolism	Probable galactinol--sucrose galactosyltransferase 1	Glucose-1-phosphate adenylyltransferase small subunit 2%2C chloroplastic	Starch_syn/deg
PPCK1 (OG0002380::H2_transcript)	RFS1 (OG0002029::H1_transcript)	1	Galactose metabolism	Probable galactinol--sucrose galactosyltransferase 1	Phosphoenolpyruvate carboxylase kinase 1	Carboxylation
ACO1 (OG0001386::H2_protein)	RFS1 (OG0002029::H1_transcript)	1	Galactose metabolism	Probable galactinol--sucrose galactosyltransferase 1	1-aminocyclopropane-1-carboxylate oxidase 1	Cysteine and methionine metabolism
Os11g0148500 (OG0001777::H2_protein)	RFS1 (OG0002029::H1_transcript)	1	Galactose metabolism	Probable galactinol--sucrose galactosyltransferase 1	Pyruvate kinase 1%2C cytosolic	Glycolysis / Gluconeogenesis
GALM (OG0002143::H2_protein)	RFS1 (OG0002029::H1_transcript)	1	Galactose metabolism	Probable galactinol--sucrose galactosyltransferase 1	Galactose mutarotase	Glycolysis / Gluconeogenesis
GLYR1 (OG0002941::H1_protein)	RFS1 (OG0002029::H1_transcript)	1	Galactose metabolism	Probable galactinol--sucrose galactosyltransferase 1	Glyoxylate/succinic semialdehyde reductase 1	Glyoxylate and dicarboxylate metabolism
At1g67280 (OG0003835::H1_protein)	RFS1 (OG0002029::H1_transcript)	1	Galactose metabolism	Probable galactinol--sucrose galactosyltransferase 1	Probable lactoylglutathione lyase%2C chloroplastic	Pyruvate metabolism
PHO1 (OG0004814::H1_protein)	RFS1 (OG0002029::H1_transcript)	1	Galactose metabolism	Probable galactinol--sucrose galactosyltransferase 1	Alpha-1%2C4 glucan phosphorylase L isozyme%2C chloroplastic/amyloplastic	Starch_syn/deg
FDH1 (OG0006222::H1_protein)	RFS1 (OG0002029::H1_transcript)	1	Galactose metabolism	Probable galactinol--sucrose galactosyltransferase 1	Formate dehydrogenase%2C mitochondrial	Glyoxylate and dicarboxylate metabolism
TPIP1 (OG0007216::H1_protein)	RFS1 (OG0002029::H1_transcript)	1	Galactose metabolism	Probable galactinol--sucrose galactosyltransferase 1	Triosephosphate isomerase%2C cytosolic	Glycolysis / Gluconeogenesis
TPIP1 (OG0007216::H2_protein)	RFS1 (OG0002029::H1_transcript)	1	Galactose metabolism	Probable galactinol--sucrose galactosyltransferase 1	Triosephosphate isomerase%2C cytosolic	Glycolysis / Gluconeogenesis
ADHIII (OG0008025::H2_protein)	RFS1 (OG0002029::H1_transcript)	1	Galactose metabolism	Probable galactinol--sucrose galactosyltransferase 1	Alcohol dehydrogenase class-3	Glycolysis / Gluconeogenesis
DPEP (OG0010095::H2_protein)	RFS1 (OG0002029::H1_transcript)	1	Galactose metabolism	Probable galactinol--sucrose galactosyltransferase 1	4-alpha-glucanotransferase%2C chloroplastic/amyloplastic	Carbon_breakdown
Benzoate	RFS1 (OG0002029::H1_transcript)	1	Galactose metabolism	Probable galactinol--sucrose galactosyltransferase 1	Benzoate	metabolome
Citramalate	RFS1 (OG0002029::H1_transcript)	1	Galactose metabolism	Probable galactinol--sucrose galactosyltransferase 1	Citramalate	metabolome
Glycerate	RFS1 (OG0002029::H1_transcript)	1	Galactose metabolism	Probable galactinol--sucrose galactosyltransferase 1	Glycerate	metabolome
Isocitrate	RFS1 (OG0002029::H1_transcript)	1	Galactose metabolism	Probable galactinol--sucrose galactosyltransferase 1	Isocitrate	metabolome
Malic_acid_1-methylester	RFS1 (OG0002029::H1_transcript)	1	Galactose metabolism	Probable galactinol--sucrose galactosyltransferase 1	Malic_acid_1-methylester	metabolome
Arginine	RFS1 (OG0002029::H1_transcript)	1	Galactose metabolism	Probable galactinol--sucrose galactosyltransferase 1	Arginine	metabolome
Asparagine	RFS1 (OG0002029::H1_transcript)	1	Galactose metabolism	Probable galactinol--sucrose galactosyltransferase 1	Asparagine	metabolome
Aspartate	RFS1 (OG0002029::H1_transcript)	1	Galactose metabolism	Probable galactinol--sucrose galactosyltransferase 1	Aspartate	metabolome
Fructose	RFS1 (OG0002029::H1_transcript)	1	Galactose metabolism	Probable galactinol--sucrose galactosyltransferase 1	Fructose	metabolome
Gluconate	RFS1 (OG0002029::H1_transcript)	1	Galactose metabolism	Probable galactinol--sucrose galactosyltransferase 1	Gluconate	metabolome
Glucose	RFS1 (OG0002029::H1_transcript)	1	Galactose metabolism	Probable galactinol--sucrose galactosyltransferase 1	Glucose	metabolome
Glycine	RFS1 (OG0002029::H1_transcript)	1	Galactose metabolism	Probable galactinol--sucrose galactosyltransferase 1	Glycine	metabolome
Itaconate	RFS1 (OG0002029::H1_transcript)	1	Galactose metabolism	Probable galactinol--sucrose galactosyltransferase 1	Itaconate	metabolome
Maltose	RFS1 (OG0002029::H1_transcript)	1	Galactose metabolism	Probable galactinol--sucrose galactosyltransferase 1	Maltose	metabolome
Mellibiose	RFS1 (OG0002029::H1_transcript)	1	Galactose metabolism	Probable galactinol--sucrose galactosyltransferase 1	Mellibiose	metabolome
myo-Inositol	RFS1 (OG0002029::H1_transcript)	1	Galactose metabolism	Probable galactinol--sucrose galactosyltransferase 1	myo-Inositol	metabolome
Phenylalanine	RFS1 (OG0002029::H1_transcript)	1	Galactose metabolism	Probable galactinol--sucrose galactosyltransferase 1	Phenylalanine	metabolome
Pyruvate	RFS1 (OG0002029::H1_transcript)	1	Galactose metabolism	Probable galactinol--sucrose galactosyltransferase 1	Pyruvate	metabolome
Raffinose	RFS1 (OG0002029::H1_transcript)	1	Galactose metabolism	Probable galactinol--sucrose galactosyltransferase 1	Raffinose	metabolome
Succinate	RFS1 (OG0002029::H1_transcript)	1	Galactose metabolism	Probable galactinol--sucrose galactosyltransferase 1	Succinate	metabolome
Sucrose	RFS1 (OG0002029::H1_transcript)	1	Galactose metabolism	Probable galactinol--sucrose galactosyltransferase 1	Sucrose	metabolome
Threitol	RFS1 (OG0002029::H1_transcript)	1	Galactose metabolism	Probable galactinol--sucrose galactosyltransferase 1	Threitol	metabolome
Threonine	RFS1 (OG0002029::H1_transcript)	1	Galactose metabolism	Probable galactinol--sucrose galactosyltransferase 1	Threonine	metabolome
Tryptophan	RFS1 (OG0002029::H1_transcript)	1	Galactose metabolism	Probable galactinol--sucrose galactosyltransferase 1	Tryptophan	metabolome
Tyrosine	RFS1 (OG0002029::H1_transcript)	1	Galactose metabolism	Probable galactinol--sucrose galactosyltransferase 1	Tyrosine	metabolome
TPS10 (OG0000172::H1_transcript)	KAT1 (OG0002639::H2_transcript)	1	Fatty acid syn/deg	3-ketoacyl CoA thiolase 1%2C peroxisomal	Probable alpha%2Calpha-trehalose-phosphate synthase [UDP-forming] 10	Starch and sucrose metabolism
BGAL1 (OG0000198::H2_transcript)	KAT1 (OG0002639::H2_transcript)	1	Fatty acid syn/deg	3-ketoacyl CoA thiolase 1%2C peroxisomal	Beta-galactosidase 1	Galactose metabolism
PFK3 (OG0000572::H2_transcript)	KAT1 (OG0002639::H2_transcript)	1	Fatty acid syn/deg	3-ketoacyl CoA thiolase 1%2C peroxisomal	ATP-dependent 6-phosphofructokinase 3	Glycolysis / Gluconeogenesis
KCR1 (OG0001037::H2_transcript)	KAT1 (OG0002639::H2_transcript)	1	Fatty acid syn/deg	3-ketoacyl CoA thiolase 1%2C peroxisomal	Very-long-chain 3-oxoacyl-CoA reductase 1	Fatty acid syn/deg
PPC16 (OG0001285::H1_transcript)	KAT1 (OG0002639::H2_transcript)	1	Fatty acid syn/deg	3-ketoacyl CoA thiolase 1%2C peroxisomal	Phosphoenolpyruvate carboxylase%2C housekeeping isozyme	Carboxylation
ACO1 (OG0001386::H2_transcript)	KAT1 (OG0002639::H2_transcript)	1	Fatty acid syn/deg	3-ketoacyl CoA thiolase 1%2C peroxisomal	1-aminocyclopropane-1-carboxylate oxidase 1	Cysteine and methionine metabolism
ADO1 (OG0001836::H2_transcript)	KAT1 (OG0002639::H2_transcript)	1	Fatty acid syn/deg	3-ketoacyl CoA thiolase 1%2C peroxisomal	Adagio protein 1	Circadian rhythm
TFIIB2 (OG0001924::H1_transcript)	KAT1 (OG0002639::H2_transcript)	1	Fatty acid syn/deg	3-ketoacyl CoA thiolase 1%2C peroxisomal	Transcription initiation factor IIB-2	Regulation
CAC3 (OG0001996::H1_transcript)	KAT1 (OG0002639::H2_transcript)	1	Fatty acid syn/deg	3-ketoacyl CoA thiolase 1%2C peroxisomal	Acetyl-coenzyme A carboxylase carboxyl transferase subunit alpha%2C chloroplastic	Pyruvate metabolism
RFS1 (OG0002029::H1_transcript)	KAT1 (OG0002639::H2_transcript)	1	Fatty acid syn/deg	3-ketoacyl CoA thiolase 1%2C peroxisomal	Probable galactinol--sucrose galactosyltransferase 1	Galactose metabolism
ppt-1 (OG0002741::H2_transcript)	KAT1 (OG0002639::H2_transcript)	1	Fatty acid syn/deg	3-ketoacyl CoA thiolase 1%2C peroxisomal	Palmitoyl-protein thioesterase 1	Fatty acid syn/deg
TPT (OG0003222::H1_transcript)	KAT1 (OG0002639::H2_transcript)	1	Fatty acid syn/deg	3-ketoacyl CoA thiolase 1%2C peroxisomal	Triose phosphate/phosphate translocator TPT%2C chloroplastic	Glycolysis / Gluconeogenesis
PGLP1B (OG0003380::H1_transcript)	KAT1 (OG0002639::H2_transcript)	1	Fatty acid syn/deg	3-ketoacyl CoA thiolase 1%2C peroxisomal	Phosphoglycolate phosphatase 1B%2C chloroplastic	Glyoxylate and dicarboxylate metabolism
FBP (OG0004413::H1_transcript)	KAT1 (OG0002639::H2_transcript)	1	Fatty acid syn/deg	3-ketoacyl CoA thiolase 1%2C peroxisomal	Fructose-1%2C6-bisphosphatase%2C chloroplastic	Glycolysis / Gluconeogenesis
GWD3 (OG0004784::H2_transcript)	KAT1 (OG0002639::H2_transcript)	1	Fatty acid syn/deg	3-ketoacyl CoA thiolase 1%2C peroxisomal	Phosphoglucan%2C water dikinase%2C chloroplastic	Starch_syn/deg
GDCSP (OG0005683::H1_transcript)	KAT1 (OG0002639::H2_transcript)	1	Fatty acid syn/deg	3-ketoacyl CoA thiolase 1%2C peroxisomal	Glycine dehydrogenase (decarboxylating)%2C mitochondrial	Glycine, serine and threonine metabolism
GDCSH (OG0005754::H2_transcript)	KAT1 (OG0002639::H2_transcript)	1	Fatty acid syn/deg	3-ketoacyl CoA thiolase 1%2C peroxisomal	Glycine cleavage system H protein%2C mitochondrial	Glycine, serine and threonine metabolism
LPD1 (OG0006212::H1_transcript)	KAT1 (OG0002639::H2_transcript)	1	Fatty acid syn/deg	3-ketoacyl CoA thiolase 1%2C peroxisomal	Dihydrolipoyl dehydrogenase 1%2C chloroplastic	Pyruvate metabolism
AGPP (OG0000623::H2_transcript)	KAT1 (OG0002639::H2_transcript)	1	Fatty acid syn/deg	3-ketoacyl CoA thiolase 1%2C peroxisomal	Glucose-1-phosphate adenylyltransferase small subunit 2%2C chloroplastic	Starch_syn/deg
PPCK1 (OG0002380::H2_transcript)	KAT1 (OG0002639::H2_transcript)	1	Fatty acid syn/deg	3-ketoacyl CoA thiolase 1%2C peroxisomal	Phosphoenolpyruvate carboxylase kinase 1	Carboxylation
ACO1 (OG0001386::H2_protein)	KAT1 (OG0002639::H2_transcript)	1	Fatty acid syn/deg	3-ketoacyl CoA thiolase 1%2C peroxisomal	1-aminocyclopropane-1-carboxylate oxidase 1	Cysteine and methionine metabolism
Os11g0148500 (OG0001777::H2_protein)	KAT1 (OG0002639::H2_transcript)	1	Fatty acid syn/deg	3-ketoacyl CoA thiolase 1%2C peroxisomal	Pyruvate kinase 1%2C cytosolic	Glycolysis / Gluconeogenesis
GALM (OG0002143::H2_protein)	KAT1 (OG0002639::H2_transcript)	1	Fatty acid syn/deg	3-ketoacyl CoA thiolase 1%2C peroxisomal	Galactose mutarotase	Glycolysis / Gluconeogenesis
GLYR1 (OG0002941::H1_protein)	KAT1 (OG0002639::H2_transcript)	1	Fatty acid syn/deg	3-ketoacyl CoA thiolase 1%2C peroxisomal	Glyoxylate/succinic semialdehyde reductase 1	Glyoxylate and dicarboxylate metabolism
At1g67280 (OG0003835::H1_protein)	KAT1 (OG0002639::H2_transcript)	1	Fatty acid syn/deg	3-ketoacyl CoA thiolase 1%2C peroxisomal	Probable lactoylglutathione lyase%2C chloroplastic	Pyruvate metabolism
PHO1 (OG0004814::H1_protein)	KAT1 (OG0002639::H2_transcript)	1	Fatty acid syn/deg	3-ketoacyl CoA thiolase 1%2C peroxisomal	Alpha-1%2C4 glucan phosphorylase L isozyme%2C chloroplastic/amyloplastic	Starch_syn/deg
FDH1 (OG0006222::H1_protein)	KAT1 (OG0002639::H2_transcript)	1	Fatty acid syn/deg	3-ketoacyl CoA thiolase 1%2C peroxisomal	Formate dehydrogenase%2C mitochondrial	Glyoxylate and dicarboxylate metabolism
TPIP1 (OG0007216::H1_protein)	KAT1 (OG0002639::H2_transcript)	1	Fatty acid syn/deg	3-ketoacyl CoA thiolase 1%2C peroxisomal	Triosephosphate isomerase%2C cytosolic	Glycolysis / Gluconeogenesis
TPIP1 (OG0007216::H2_protein)	KAT1 (OG0002639::H2_transcript)	1	Fatty acid syn/deg	3-ketoacyl CoA thiolase 1%2C peroxisomal	Triosephosphate isomerase%2C cytosolic	Glycolysis / Gluconeogenesis
ADHIII (OG0008025::H2_protein)	KAT1 (OG0002639::H2_transcript)	1	Fatty acid syn/deg	3-ketoacyl CoA thiolase 1%2C peroxisomal	Alcohol dehydrogenase class-3	Glycolysis / Gluconeogenesis
DPEP (OG0010095::H2_protein)	KAT1 (OG0002639::H2_transcript)	1	Fatty acid syn/deg	3-ketoacyl CoA thiolase 1%2C peroxisomal	4-alpha-glucanotransferase%2C chloroplastic/amyloplastic	Carbon_breakdown
Benzoate	KAT1 (OG0002639::H2_transcript)	1	Fatty acid syn/deg	3-ketoacyl CoA thiolase 1%2C peroxisomal	Benzoate	metabolome
Citramalate	KAT1 (OG0002639::H2_transcript)	1	Fatty acid syn/deg	3-ketoacyl CoA thiolase 1%2C peroxisomal	Citramalate	metabolome
Glycerate	KAT1 (OG0002639::H2_transcript)	1	Fatty acid syn/deg	3-ketoacyl CoA thiolase 1%2C peroxisomal	Glycerate	metabolome
Isocitrate	KAT1 (OG0002639::H2_transcript)	1	Fatty acid syn/deg	3-ketoacyl CoA thiolase 1%2C peroxisomal	Isocitrate	metabolome
Malic_acid_1-methylester	KAT1 (OG0002639::H2_transcript)	1	Fatty acid syn/deg	3-ketoacyl CoA thiolase 1%2C peroxisomal	Malic_acid_1-methylester	metabolome
Arginine	KAT1 (OG0002639::H2_transcript)	1	Fatty acid syn/deg	3-ketoacyl CoA thiolase 1%2C peroxisomal	Arginine	metabolome
Asparagine	KAT1 (OG0002639::H2_transcript)	1	Fatty acid syn/deg	3-ketoacyl CoA thiolase 1%2C peroxisomal	Asparagine	metabolome
Aspartate	KAT1 (OG0002639::H2_transcript)	1	Fatty acid syn/deg	3-ketoacyl CoA thiolase 1%2C peroxisomal	Aspartate	metabolome
Fructose	KAT1 (OG0002639::H2_transcript)	1	Fatty acid syn/deg	3-ketoacyl CoA thiolase 1%2C peroxisomal	Fructose	metabolome
Gluconate	KAT1 (OG0002639::H2_transcript)	1	Fatty acid syn/deg	3-ketoacyl CoA thiolase 1%2C peroxisomal	Gluconate	metabolome
Glucose	KAT1 (OG0002639::H2_transcript)	1	Fatty acid syn/deg	3-ketoacyl CoA thiolase 1%2C peroxisomal	Glucose	metabolome
Glycine	KAT1 (OG0002639::H2_transcript)	1	Fatty acid syn/deg	3-ketoacyl CoA thiolase 1%2C peroxisomal	Glycine	metabolome
Itaconate	KAT1 (OG0002639::H2_transcript)	1	Fatty acid syn/deg	3-ketoacyl CoA thiolase 1%2C peroxisomal	Itaconate	metabolome
Maltose	KAT1 (OG0002639::H2_transcript)	1	Fatty acid syn/deg	3-ketoacyl CoA thiolase 1%2C peroxisomal	Maltose	metabolome
Mellibiose	KAT1 (OG0002639::H2_transcript)	1	Fatty acid syn/deg	3-ketoacyl CoA thiolase 1%2C peroxisomal	Mellibiose	metabolome
myo-Inositol	KAT1 (OG0002639::H2_transcript)	1	Fatty acid syn/deg	3-ketoacyl CoA thiolase 1%2C peroxisomal	myo-Inositol	metabolome
Phenylalanine	KAT1 (OG0002639::H2_transcript)	1	Fatty acid syn/deg	3-ketoacyl CoA thiolase 1%2C peroxisomal	Phenylalanine	metabolome
Pyruvate	KAT1 (OG0002639::H2_transcript)	1	Fatty acid syn/deg	3-ketoacyl CoA thiolase 1%2C peroxisomal	Pyruvate	metabolome
Raffinose	KAT1 (OG0002639::H2_transcript)	1	Fatty acid syn/deg	3-ketoacyl CoA thiolase 1%2C peroxisomal	Raffinose	metabolome
Succinate	KAT1 (OG0002639::H2_transcript)	1	Fatty acid syn/deg	3-ketoacyl CoA thiolase 1%2C peroxisomal	Succinate	metabolome
Sucrose	KAT1 (OG0002639::H2_transcript)	1	Fatty acid syn/deg	3-ketoacyl CoA thiolase 1%2C peroxisomal	Sucrose	metabolome
Threitol	KAT1 (OG0002639::H2_transcript)	1	Fatty acid syn/deg	3-ketoacyl CoA thiolase 1%2C peroxisomal	Threitol	metabolome
Threonine	KAT1 (OG0002639::H2_transcript)	1	Fatty acid syn/deg	3-ketoacyl CoA thiolase 1%2C peroxisomal	Threonine	metabolome
Tryptophan	KAT1 (OG0002639::H2_transcript)	1	Fatty acid syn/deg	3-ketoacyl CoA thiolase 1%2C peroxisomal	Tryptophan	metabolome
Tyrosine	KAT1 (OG0002639::H2_transcript)	1	Fatty acid syn/deg	3-ketoacyl CoA thiolase 1%2C peroxisomal	Tyrosine	metabolome
TPS10 (OG0000172::H1_transcript)	ppt-1 (OG0002741::H2_transcript)	1	Fatty acid syn/deg	Palmitoyl-protein thioesterase 1	Probable alpha%2Calpha-trehalose-phosphate synthase [UDP-forming] 10	Starch and sucrose metabolism
BGAL1 (OG0000198::H2_transcript)	ppt-1 (OG0002741::H2_transcript)	1	Fatty acid syn/deg	Palmitoyl-protein thioesterase 1	Beta-galactosidase 1	Galactose metabolism
PFK3 (OG0000572::H2_transcript)	ppt-1 (OG0002741::H2_transcript)	1	Fatty acid syn/deg	Palmitoyl-protein thioesterase 1	ATP-dependent 6-phosphofructokinase 3	Glycolysis / Gluconeogenesis
KCR1 (OG0001037::H2_transcript)	ppt-1 (OG0002741::H2_transcript)	1	Fatty acid syn/deg	Palmitoyl-protein thioesterase 1	Very-long-chain 3-oxoacyl-CoA reductase 1	Fatty acid syn/deg
PPC16 (OG0001285::H1_transcript)	ppt-1 (OG0002741::H2_transcript)	1	Fatty acid syn/deg	Palmitoyl-protein thioesterase 1	Phosphoenolpyruvate carboxylase%2C housekeeping isozyme	Carboxylation
ACO1 (OG0001386::H2_transcript)	ppt-1 (OG0002741::H2_transcript)	1	Fatty acid syn/deg	Palmitoyl-protein thioesterase 1	1-aminocyclopropane-1-carboxylate oxidase 1	Cysteine and methionine metabolism
ADO1 (OG0001836::H2_transcript)	ppt-1 (OG0002741::H2_transcript)	1	Fatty acid syn/deg	Palmitoyl-protein thioesterase 1	Adagio protein 1	Circadian rhythm
TFIIB2 (OG0001924::H1_transcript)	ppt-1 (OG0002741::H2_transcript)	1	Fatty acid syn/deg	Palmitoyl-protein thioesterase 1	Transcription initiation factor IIB-2	Regulation
CAC3 (OG0001996::H1_transcript)	ppt-1 (OG0002741::H2_transcript)	1	Fatty acid syn/deg	Palmitoyl-protein thioesterase 1	Acetyl-coenzyme A carboxylase carboxyl transferase subunit alpha%2C chloroplastic	Pyruvate metabolism
RFS1 (OG0002029::H1_transcript)	ppt-1 (OG0002741::H2_transcript)	1	Fatty acid syn/deg	Palmitoyl-protein thioesterase 1	Probable galactinol--sucrose galactosyltransferase 1	Galactose metabolism
KAT1 (OG0002639::H2_transcript)	ppt-1 (OG0002741::H2_transcript)	1	Fatty acid syn/deg	Palmitoyl-protein thioesterase 1	3-ketoacyl CoA thiolase 1%2C peroxisomal	Fatty acid syn/deg
TPT (OG0003222::H1_transcript)	ppt-1 (OG0002741::H2_transcript)	1	Fatty acid syn/deg	Palmitoyl-protein thioesterase 1	Triose phosphate/phosphate translocator TPT%2C chloroplastic	Glycolysis / Gluconeogenesis
PGLP1B (OG0003380::H1_transcript)	ppt-1 (OG0002741::H2_transcript)	1	Fatty acid syn/deg	Palmitoyl-protein thioesterase 1	Phosphoglycolate phosphatase 1B%2C chloroplastic	Glyoxylate and dicarboxylate metabolism
FBP (OG0004413::H1_transcript)	ppt-1 (OG0002741::H2_transcript)	1	Fatty acid syn/deg	Palmitoyl-protein thioesterase 1	Fructose-1%2C6-bisphosphatase%2C chloroplastic	Glycolysis / Gluconeogenesis
GWD3 (OG0004784::H2_transcript)	ppt-1 (OG0002741::H2_transcript)	1	Fatty acid syn/deg	Palmitoyl-protein thioesterase 1	Phosphoglucan%2C water dikinase%2C chloroplastic	Starch_syn/deg
GDCSP (OG0005683::H1_transcript)	ppt-1 (OG0002741::H2_transcript)	1	Fatty acid syn/deg	Palmitoyl-protein thioesterase 1	Glycine dehydrogenase (decarboxylating)%2C mitochondrial	Glycine, serine and threonine metabolism
GDCSH (OG0005754::H2_transcript)	ppt-1 (OG0002741::H2_transcript)	1	Fatty acid syn/deg	Palmitoyl-protein thioesterase 1	Glycine cleavage system H protein%2C mitochondrial	Glycine, serine and threonine metabolism
LPD1 (OG0006212::H1_transcript)	ppt-1 (OG0002741::H2_transcript)	1	Fatty acid syn/deg	Palmitoyl-protein thioesterase 1	Dihydrolipoyl dehydrogenase 1%2C chloroplastic	Pyruvate metabolism
AGPP (OG0000623::H2_transcript)	ppt-1 (OG0002741::H2_transcript)	1	Fatty acid syn/deg	Palmitoyl-protein thioesterase 1	Glucose-1-phosphate adenylyltransferase small subunit 2%2C chloroplastic	Starch_syn/deg
PPCK1 (OG0002380::H2_transcript)	ppt-1 (OG0002741::H2_transcript)	1	Fatty acid syn/deg	Palmitoyl-protein thioesterase 1	Phosphoenolpyruvate carboxylase kinase 1	Carboxylation
ACO1 (OG0001386::H2_protein)	ppt-1 (OG0002741::H2_transcript)	1	Fatty acid syn/deg	Palmitoyl-protein thioesterase 1	1-aminocyclopropane-1-carboxylate oxidase 1	Cysteine and methionine metabolism
Os11g0148500 (OG0001777::H2_protein)	ppt-1 (OG0002741::H2_transcript)	1	Fatty acid syn/deg	Palmitoyl-protein thioesterase 1	Pyruvate kinase 1%2C cytosolic	Glycolysis / Gluconeogenesis
GALM (OG0002143::H2_protein)	ppt-1 (OG0002741::H2_transcript)	1	Fatty acid syn/deg	Palmitoyl-protein thioesterase 1	Galactose mutarotase	Glycolysis / Gluconeogenesis
GLYR1 (OG0002941::H1_protein)	ppt-1 (OG0002741::H2_transcript)	1	Fatty acid syn/deg	Palmitoyl-protein thioesterase 1	Glyoxylate/succinic semialdehyde reductase 1	Glyoxylate and dicarboxylate metabolism
At1g67280 (OG0003835::H1_protein)	ppt-1 (OG0002741::H2_transcript)	1	Fatty acid syn/deg	Palmitoyl-protein thioesterase 1	Probable lactoylglutathione lyase%2C chloroplastic	Pyruvate metabolism
PHO1 (OG0004814::H1_protein)	ppt-1 (OG0002741::H2_transcript)	1	Fatty acid syn/deg	Palmitoyl-protein thioesterase 1	Alpha-1%2C4 glucan phosphorylase L isozyme%2C chloroplastic/amyloplastic	Starch_syn/deg
FDH1 (OG0006222::H1_protein)	ppt-1 (OG0002741::H2_transcript)	1	Fatty acid syn/deg	Palmitoyl-protein thioesterase 1	Formate dehydrogenase%2C mitochondrial	Glyoxylate and dicarboxylate metabolism
TPIP1 (OG0007216::H1_protein)	ppt-1 (OG0002741::H2_transcript)	1	Fatty acid syn/deg	Palmitoyl-protein thioesterase 1	Triosephosphate isomerase%2C cytosolic	Glycolysis / Gluconeogenesis
TPIP1 (OG0007216::H2_protein)	ppt-1 (OG0002741::H2_transcript)	1	Fatty acid syn/deg	Palmitoyl-protein thioesterase 1	Triosephosphate isomerase%2C cytosolic	Glycolysis / Gluconeogenesis
ADHIII (OG0008025::H2_protein)	ppt-1 (OG0002741::H2_transcript)	1	Fatty acid syn/deg	Palmitoyl-protein thioesterase 1	Alcohol dehydrogenase class-3	Glycolysis / Gluconeogenesis
DPEP (OG0010095::H2_protein)	ppt-1 (OG0002741::H2_transcript)	1	Fatty acid syn/deg	Palmitoyl-protein thioesterase 1	4-alpha-glucanotransferase%2C chloroplastic/amyloplastic	Carbon_breakdown
Benzoate	ppt-1 (OG0002741::H2_transcript)	1	Fatty acid syn/deg	Palmitoyl-protein thioesterase 1	Benzoate	metabolome
Citramalate	ppt-1 (OG0002741::H2_transcript)	1	Fatty acid syn/deg	Palmitoyl-protein thioesterase 1	Citramalate	metabolome
Glycerate	ppt-1 (OG0002741::H2_transcript)	1	Fatty acid syn/deg	Palmitoyl-protein thioesterase 1	Glycerate	metabolome
Isocitrate	ppt-1 (OG0002741::H2_transcript)	1	Fatty acid syn/deg	Palmitoyl-protein thioesterase 1	Isocitrate	metabolome
Malic_acid_1-methylester	ppt-1 (OG0002741::H2_transcript)	1	Fatty acid syn/deg	Palmitoyl-protein thioesterase 1	Malic_acid_1-methylester	metabolome
Arginine	ppt-1 (OG0002741::H2_transcript)	1	Fatty acid syn/deg	Palmitoyl-protein thioesterase 1	Arginine	metabolome
Asparagine	ppt-1 (OG0002741::H2_transcript)	1	Fatty acid syn/deg	Palmitoyl-protein thioesterase 1	Asparagine	metabolome
Aspartate	ppt-1 (OG0002741::H2_transcript)	1	Fatty acid syn/deg	Palmitoyl-protein thioesterase 1	Aspartate	metabolome
Fructose	ppt-1 (OG0002741::H2_transcript)	1	Fatty acid syn/deg	Palmitoyl-protein thioesterase 1	Fructose	metabolome
Gluconate	ppt-1 (OG0002741::H2_transcript)	1	Fatty acid syn/deg	Palmitoyl-protein thioesterase 1	Gluconate	metabolome
Glucose	ppt-1 (OG0002741::H2_transcript)	1	Fatty acid syn/deg	Palmitoyl-protein thioesterase 1	Glucose	metabolome
Glycine	ppt-1 (OG0002741::H2_transcript)	1	Fatty acid syn/deg	Palmitoyl-protein thioesterase 1	Glycine	metabolome
Itaconate	ppt-1 (OG0002741::H2_transcript)	1	Fatty acid syn/deg	Palmitoyl-protein thioesterase 1	Itaconate	metabolome
Maltose	ppt-1 (OG0002741::H2_transcript)	1	Fatty acid syn/deg	Palmitoyl-protein thioesterase 1	Maltose	metabolome
Mellibiose	ppt-1 (OG0002741::H2_transcript)	1	Fatty acid syn/deg	Palmitoyl-protein thioesterase 1	Mellibiose	metabolome
myo-Inositol	ppt-1 (OG0002741::H2_transcript)	1	Fatty acid syn/deg	Palmitoyl-protein thioesterase 1	myo-Inositol	metabolome
Phenylalanine	ppt-1 (OG0002741::H2_transcript)	1	Fatty acid syn/deg	Palmitoyl-protein thioesterase 1	Phenylalanine	metabolome
Pyruvate	ppt-1 (OG0002741::H2_transcript)	1	Fatty acid syn/deg	Palmitoyl-protein thioesterase 1	Pyruvate	metabolome
Raffinose	ppt-1 (OG0002741::H2_transcript)	1	Fatty acid syn/deg	Palmitoyl-protein thioesterase 1	Raffinose	metabolome
Succinate	ppt-1 (OG0002741::H2_transcript)	1	Fatty acid syn/deg	Palmitoyl-protein thioesterase 1	Succinate	metabolome
Sucrose	ppt-1 (OG0002741::H2_transcript)	1	Fatty acid syn/deg	Palmitoyl-protein thioesterase 1	Sucrose	metabolome
Threitol	ppt-1 (OG0002741::H2_transcript)	1	Fatty acid syn/deg	Palmitoyl-protein thioesterase 1	Threitol	metabolome
Threonine	ppt-1 (OG0002741::H2_transcript)	1	Fatty acid syn/deg	Palmitoyl-protein thioesterase 1	Threonine	metabolome
Tryptophan	ppt-1 (OG0002741::H2_transcript)	1	Fatty acid syn/deg	Palmitoyl-protein thioesterase 1	Tryptophan	metabolome
Tyrosine	ppt-1 (OG0002741::H2_transcript)	1	Fatty acid syn/deg	Palmitoyl-protein thioesterase 1	Tyrosine	metabolome
TPS10 (OG0000172::H1_transcript)	TPT (OG0003222::H1_transcript)	1	Glycolysis / Gluconeogenesis	Triose phosphate/phosphate translocator TPT%2C chloroplastic	Probable alpha%2Calpha-trehalose-phosphate synthase [UDP-forming] 10	Starch and sucrose metabolism
PFK3 (OG0000572::H2_transcript)	TPT (OG0003222::H1_transcript)	1	Glycolysis / Gluconeogenesis	Triose phosphate/phosphate translocator TPT%2C chloroplastic	ATP-dependent 6-phosphofructokinase 3	Glycolysis / Gluconeogenesis
KCR1 (OG0001037::H2_transcript)	TPT (OG0003222::H1_transcript)	1	Glycolysis / Gluconeogenesis	Triose phosphate/phosphate translocator TPT%2C chloroplastic	Very-long-chain 3-oxoacyl-CoA reductase 1	Fatty acid syn/deg
PPC16 (OG0001285::H1_transcript)	TPT (OG0003222::H1_transcript)	1	Glycolysis / Gluconeogenesis	Triose phosphate/phosphate translocator TPT%2C chloroplastic	Phosphoenolpyruvate carboxylase%2C housekeeping isozyme	Carboxylation
ADO1 (OG0001836::H2_transcript)	TPT (OG0003222::H1_transcript)	1	Glycolysis / Gluconeogenesis	Triose phosphate/phosphate translocator TPT%2C chloroplastic	Adagio protein 1	Circadian rhythm
TFIIB2 (OG0001924::H1_transcript)	TPT (OG0003222::H1_transcript)	1	Glycolysis / Gluconeogenesis	Triose phosphate/phosphate translocator TPT%2C chloroplastic	Transcription initiation factor IIB-2	Regulation
RFS1 (OG0002029::H1_transcript)	TPT (OG0003222::H1_transcript)	1	Glycolysis / Gluconeogenesis	Triose phosphate/phosphate translocator TPT%2C chloroplastic	Probable galactinol--sucrose galactosyltransferase 1	Galactose metabolism
KAT1 (OG0002639::H2_transcript)	TPT (OG0003222::H1_transcript)	1	Glycolysis / Gluconeogenesis	Triose phosphate/phosphate translocator TPT%2C chloroplastic	3-ketoacyl CoA thiolase 1%2C peroxisomal	Fatty acid syn/deg
ppt-1 (OG0002741::H2_transcript)	TPT (OG0003222::H1_transcript)	1	Glycolysis / Gluconeogenesis	Triose phosphate/phosphate translocator TPT%2C chloroplastic	Palmitoyl-protein thioesterase 1	Fatty acid syn/deg
PGLP1B (OG0003380::H1_transcript)	TPT (OG0003222::H1_transcript)	1	Glycolysis / Gluconeogenesis	Triose phosphate/phosphate translocator TPT%2C chloroplastic	Phosphoglycolate phosphatase 1B%2C chloroplastic	Glyoxylate and dicarboxylate metabolism
GWD3 (OG0004784::H2_transcript)	TPT (OG0003222::H1_transcript)	1	Glycolysis / Gluconeogenesis	Triose phosphate/phosphate translocator TPT%2C chloroplastic	Phosphoglucan%2C water dikinase%2C chloroplastic	Starch_syn/deg
GDCSP (OG0005683::H1_transcript)	TPT (OG0003222::H1_transcript)	1	Glycolysis / Gluconeogenesis	Triose phosphate/phosphate translocator TPT%2C chloroplastic	Glycine dehydrogenase (decarboxylating)%2C mitochondrial	Glycine, serine and threonine metabolism
GDCSH (OG0005754::H2_transcript)	TPT (OG0003222::H1_transcript)	1	Glycolysis / Gluconeogenesis	Triose phosphate/phosphate translocator TPT%2C chloroplastic	Glycine cleavage system H protein%2C mitochondrial	Glycine, serine and threonine metabolism
LPD1 (OG0006212::H1_transcript)	TPT (OG0003222::H1_transcript)	1	Glycolysis / Gluconeogenesis	Triose phosphate/phosphate translocator TPT%2C chloroplastic	Dihydrolipoyl dehydrogenase 1%2C chloroplastic	Pyruvate metabolism
AGPP (OG0000623::H2_transcript)	TPT (OG0003222::H1_transcript)	1	Glycolysis / Gluconeogenesis	Triose phosphate/phosphate translocator TPT%2C chloroplastic	Glucose-1-phosphate adenylyltransferase small subunit 2%2C chloroplastic	Starch_syn/deg
PPCK1 (OG0002380::H2_transcript)	TPT (OG0003222::H1_transcript)	1	Glycolysis / Gluconeogenesis	Triose phosphate/phosphate translocator TPT%2C chloroplastic	Phosphoenolpyruvate carboxylase kinase 1	Carboxylation
ACO1 (OG0001386::H2_protein)	TPT (OG0003222::H1_transcript)	1	Glycolysis / Gluconeogenesis	Triose phosphate/phosphate translocator TPT%2C chloroplastic	1-aminocyclopropane-1-carboxylate oxidase 1	Cysteine and methionine metabolism
At1g67280 (OG0003835::H1_protein)	TPT (OG0003222::H1_transcript)	1	Glycolysis / Gluconeogenesis	Triose phosphate/phosphate translocator TPT%2C chloroplastic	Probable lactoylglutathione lyase%2C chloroplastic	Pyruvate metabolism
FDH1 (OG0006222::H1_protein)	TPT (OG0003222::H1_transcript)	1	Glycolysis / Gluconeogenesis	Triose phosphate/phosphate translocator TPT%2C chloroplastic	Formate dehydrogenase%2C mitochondrial	Glyoxylate and dicarboxylate metabolism
TPIP1 (OG0007216::H1_protein)	TPT (OG0003222::H1_transcript)	1	Glycolysis / Gluconeogenesis	Triose phosphate/phosphate translocator TPT%2C chloroplastic	Triosephosphate isomerase%2C cytosolic	Glycolysis / Gluconeogenesis
TPIP1 (OG0007216::H2_protein)	TPT (OG0003222::H1_transcript)	1	Glycolysis / Gluconeogenesis	Triose phosphate/phosphate translocator TPT%2C chloroplastic	Triosephosphate isomerase%2C cytosolic	Glycolysis / Gluconeogenesis
ADHIII (OG0008025::H2_protein)	TPT (OG0003222::H1_transcript)	1	Glycolysis / Gluconeogenesis	Triose phosphate/phosphate translocator TPT%2C chloroplastic	Alcohol dehydrogenase class-3	Glycolysis / Gluconeogenesis
DPEP (OG0010095::H2_protein)	TPT (OG0003222::H1_transcript)	1	Glycolysis / Gluconeogenesis	Triose phosphate/phosphate translocator TPT%2C chloroplastic	4-alpha-glucanotransferase%2C chloroplastic/amyloplastic	Carbon_breakdown
Benzoate	TPT (OG0003222::H1_transcript)	1	Glycolysis / Gluconeogenesis	Triose phosphate/phosphate translocator TPT%2C chloroplastic	Benzoate	metabolome
Citramalate	TPT (OG0003222::H1_transcript)	1	Glycolysis / Gluconeogenesis	Triose phosphate/phosphate translocator TPT%2C chloroplastic	Citramalate	metabolome
Glycerate	TPT (OG0003222::H1_transcript)	1	Glycolysis / Gluconeogenesis	Triose phosphate/phosphate translocator TPT%2C chloroplastic	Glycerate	metabolome
Isocitrate	TPT (OG0003222::H1_transcript)	1	Glycolysis / Gluconeogenesis	Triose phosphate/phosphate translocator TPT%2C chloroplastic	Isocitrate	metabolome
Malic_acid_1-methylester	TPT (OG0003222::H1_transcript)	1	Glycolysis / Gluconeogenesis	Triose phosphate/phosphate translocator TPT%2C chloroplastic	Malic_acid_1-methylester	metabolome
Arginine	TPT (OG0003222::H1_transcript)	1	Glycolysis / Gluconeogenesis	Triose phosphate/phosphate translocator TPT%2C chloroplastic	Arginine	metabolome
Asparagine	TPT (OG0003222::H1_transcript)	1	Glycolysis / Gluconeogenesis	Triose phosphate/phosphate translocator TPT%2C chloroplastic	Asparagine	metabolome
Aspartate	TPT (OG0003222::H1_transcript)	1	Glycolysis / Gluconeogenesis	Triose phosphate/phosphate translocator TPT%2C chloroplastic	Aspartate	metabolome
Fructose	TPT (OG0003222::H1_transcript)	1	Glycolysis / Gluconeogenesis	Triose phosphate/phosphate translocator TPT%2C chloroplastic	Fructose	metabolome
Gluconate	TPT (OG0003222::H1_transcript)	1	Glycolysis / Gluconeogenesis	Triose phosphate/phosphate translocator TPT%2C chloroplastic	Gluconate	metabolome
Glucose	TPT (OG0003222::H1_transcript)	1	Glycolysis / Gluconeogenesis	Triose phosphate/phosphate translocator TPT%2C chloroplastic	Glucose	metabolome
Glycine	TPT (OG0003222::H1_transcript)	1	Glycolysis / Gluconeogenesis	Triose phosphate/phosphate translocator TPT%2C chloroplastic	Glycine	metabolome
Itaconate	TPT (OG0003222::H1_transcript)	1	Glycolysis / Gluconeogenesis	Triose phosphate/phosphate translocator TPT%2C chloroplastic	Itaconate	metabolome
Maltose	TPT (OG0003222::H1_transcript)	1	Glycolysis / Gluconeogenesis	Triose phosphate/phosphate translocator TPT%2C chloroplastic	Maltose	metabolome
Mellibiose	TPT (OG0003222::H1_transcript)	1	Glycolysis / Gluconeogenesis	Triose phosphate/phosphate translocator TPT%2C chloroplastic	Mellibiose	metabolome
myo-Inositol	TPT (OG0003222::H1_transcript)	1	Glycolysis / Gluconeogenesis	Triose phosphate/phosphate translocator TPT%2C chloroplastic	myo-Inositol	metabolome
Phenylalanine	TPT (OG0003222::H1_transcript)	1	Glycolysis / Gluconeogenesis	Triose phosphate/phosphate translocator TPT%2C chloroplastic	Phenylalanine	metabolome
Pyruvate	TPT (OG0003222::H1_transcript)	1	Glycolysis / Gluconeogenesis	Triose phosphate/phosphate translocator TPT%2C chloroplastic	Pyruvate	metabolome
Raffinose	TPT (OG0003222::H1_transcript)	1	Glycolysis / Gluconeogenesis	Triose phosphate/phosphate translocator TPT%2C chloroplastic	Raffinose	metabolome
Succinate	TPT (OG0003222::H1_transcript)	1	Glycolysis / Gluconeogenesis	Triose phosphate/phosphate translocator TPT%2C chloroplastic	Succinate	metabolome
Sucrose	TPT (OG0003222::H1_transcript)	1	Glycolysis / Gluconeogenesis	Triose phosphate/phosphate translocator TPT%2C chloroplastic	Sucrose	metabolome
Threitol	TPT (OG0003222::H1_transcript)	1	Glycolysis / Gluconeogenesis	Triose phosphate/phosphate translocator TPT%2C chloroplastic	Threitol	metabolome
Threonine	TPT (OG0003222::H1_transcript)	1	Glycolysis / Gluconeogenesis	Triose phosphate/phosphate translocator TPT%2C chloroplastic	Threonine	metabolome
Tryptophan	TPT (OG0003222::H1_transcript)	1	Glycolysis / Gluconeogenesis	Triose phosphate/phosphate translocator TPT%2C chloroplastic	Tryptophan	metabolome
Tyrosine	TPT (OG0003222::H1_transcript)	1	Glycolysis / Gluconeogenesis	Triose phosphate/phosphate translocator TPT%2C chloroplastic	Tyrosine	metabolome
TPS10 (OG0000172::H1_transcript)	PGLP1B (OG0003380::H1_transcript)	1	Glyoxylate and dicarboxylate metabolism	Phosphoglycolate phosphatase 1B%2C chloroplastic	Probable alpha%2Calpha-trehalose-phosphate synthase [UDP-forming] 10	Starch and sucrose metabolism
BGAL1 (OG0000198::H2_transcript)	PGLP1B (OG0003380::H1_transcript)	1	Glyoxylate and dicarboxylate metabolism	Phosphoglycolate phosphatase 1B%2C chloroplastic	Beta-galactosidase 1	Galactose metabolism
PFK3 (OG0000572::H2_transcript)	PGLP1B (OG0003380::H1_transcript)	1	Glyoxylate and dicarboxylate metabolism	Phosphoglycolate phosphatase 1B%2C chloroplastic	ATP-dependent 6-phosphofructokinase 3	Glycolysis / Gluconeogenesis
KCR1 (OG0001037::H2_transcript)	PGLP1B (OG0003380::H1_transcript)	1	Glyoxylate and dicarboxylate metabolism	Phosphoglycolate phosphatase 1B%2C chloroplastic	Very-long-chain 3-oxoacyl-CoA reductase 1	Fatty acid syn/deg
PPC16 (OG0001285::H1_transcript)	PGLP1B (OG0003380::H1_transcript)	1	Glyoxylate and dicarboxylate metabolism	Phosphoglycolate phosphatase 1B%2C chloroplastic	Phosphoenolpyruvate carboxylase%2C housekeeping isozyme	Carboxylation
ADO1 (OG0001836::H2_transcript)	PGLP1B (OG0003380::H1_transcript)	1	Glyoxylate and dicarboxylate metabolism	Phosphoglycolate phosphatase 1B%2C chloroplastic	Adagio protein 1	Circadian rhythm
TFIIB2 (OG0001924::H1_transcript)	PGLP1B (OG0003380::H1_transcript)	1	Glyoxylate and dicarboxylate metabolism	Phosphoglycolate phosphatase 1B%2C chloroplastic	Transcription initiation factor IIB-2	Regulation
CAC3 (OG0001996::H1_transcript)	PGLP1B (OG0003380::H1_transcript)	1	Glyoxylate and dicarboxylate metabolism	Phosphoglycolate phosphatase 1B%2C chloroplastic	Acetyl-coenzyme A carboxylase carboxyl transferase subunit alpha%2C chloroplastic	Pyruvate metabolism
RFS1 (OG0002029::H1_transcript)	PGLP1B (OG0003380::H1_transcript)	1	Glyoxylate and dicarboxylate metabolism	Phosphoglycolate phosphatase 1B%2C chloroplastic	Probable galactinol--sucrose galactosyltransferase 1	Galactose metabolism
KAT1 (OG0002639::H2_transcript)	PGLP1B (OG0003380::H1_transcript)	1	Glyoxylate and dicarboxylate metabolism	Phosphoglycolate phosphatase 1B%2C chloroplastic	3-ketoacyl CoA thiolase 1%2C peroxisomal	Fatty acid syn/deg
ppt-1 (OG0002741::H2_transcript)	PGLP1B (OG0003380::H1_transcript)	1	Glyoxylate and dicarboxylate metabolism	Phosphoglycolate phosphatase 1B%2C chloroplastic	Palmitoyl-protein thioesterase 1	Fatty acid syn/deg
TPT (OG0003222::H1_transcript)	PGLP1B (OG0003380::H1_transcript)	1	Glyoxylate and dicarboxylate metabolism	Phosphoglycolate phosphatase 1B%2C chloroplastic	Triose phosphate/phosphate translocator TPT%2C chloroplastic	Glycolysis / Gluconeogenesis
FBP (OG0004413::H1_transcript)	PGLP1B (OG0003380::H1_transcript)	1	Glyoxylate and dicarboxylate metabolism	Phosphoglycolate phosphatase 1B%2C chloroplastic	Fructose-1%2C6-bisphosphatase%2C chloroplastic	Glycolysis / Gluconeogenesis
GDCSP (OG0005683::H1_transcript)	PGLP1B (OG0003380::H1_transcript)	1	Glyoxylate and dicarboxylate metabolism	Phosphoglycolate phosphatase 1B%2C chloroplastic	Glycine dehydrogenase (decarboxylating)%2C mitochondrial	Glycine, serine and threonine metabolism
GDCSH (OG0005754::H2_transcript)	PGLP1B (OG0003380::H1_transcript)	1	Glyoxylate and dicarboxylate metabolism	Phosphoglycolate phosphatase 1B%2C chloroplastic	Glycine cleavage system H protein%2C mitochondrial	Glycine, serine and threonine metabolism
LPD1 (OG0006212::H1_transcript)	PGLP1B (OG0003380::H1_transcript)	1	Glyoxylate and dicarboxylate metabolism	Phosphoglycolate phosphatase 1B%2C chloroplastic	Dihydrolipoyl dehydrogenase 1%2C chloroplastic	Pyruvate metabolism
PPCK1 (OG0002380::H2_transcript)	PGLP1B (OG0003380::H1_transcript)	1	Glyoxylate and dicarboxylate metabolism	Phosphoglycolate phosphatase 1B%2C chloroplastic	Phosphoenolpyruvate carboxylase kinase 1	Carboxylation
ACO1 (OG0001386::H2_protein)	PGLP1B (OG0003380::H1_transcript)	1	Glyoxylate and dicarboxylate metabolism	Phosphoglycolate phosphatase 1B%2C chloroplastic	1-aminocyclopropane-1-carboxylate oxidase 1	Cysteine and methionine metabolism
Os11g0148500 (OG0001777::H2_protein)	PGLP1B (OG0003380::H1_transcript)	1	Glyoxylate and dicarboxylate metabolism	Phosphoglycolate phosphatase 1B%2C chloroplastic	Pyruvate kinase 1%2C cytosolic	Glycolysis / Gluconeogenesis
GLYR1 (OG0002941::H1_protein)	PGLP1B (OG0003380::H1_transcript)	1	Glyoxylate and dicarboxylate metabolism	Phosphoglycolate phosphatase 1B%2C chloroplastic	Glyoxylate/succinic semialdehyde reductase 1	Glyoxylate and dicarboxylate metabolism
At1g67280 (OG0003835::H1_protein)	PGLP1B (OG0003380::H1_transcript)	1	Glyoxylate and dicarboxylate metabolism	Phosphoglycolate phosphatase 1B%2C chloroplastic	Probable lactoylglutathione lyase%2C chloroplastic	Pyruvate metabolism
FDH1 (OG0006222::H1_protein)	PGLP1B (OG0003380::H1_transcript)	1	Glyoxylate and dicarboxylate metabolism	Phosphoglycolate phosphatase 1B%2C chloroplastic	Formate dehydrogenase%2C mitochondrial	Glyoxylate and dicarboxylate metabolism
TPIP1 (OG0007216::H1_protein)	PGLP1B (OG0003380::H1_transcript)	1	Glyoxylate and dicarboxylate metabolism	Phosphoglycolate phosphatase 1B%2C chloroplastic	Triosephosphate isomerase%2C cytosolic	Glycolysis / Gluconeogenesis
TPIP1 (OG0007216::H2_protein)	PGLP1B (OG0003380::H1_transcript)	1	Glyoxylate and dicarboxylate metabolism	Phosphoglycolate phosphatase 1B%2C chloroplastic	Triosephosphate isomerase%2C cytosolic	Glycolysis / Gluconeogenesis
ADHIII (OG0008025::H2_protein)	PGLP1B (OG0003380::H1_transcript)	1	Glyoxylate and dicarboxylate metabolism	Phosphoglycolate phosphatase 1B%2C chloroplastic	Alcohol dehydrogenase class-3	Glycolysis / Gluconeogenesis
DPEP (OG0010095::H2_protein)	PGLP1B (OG0003380::H1_transcript)	1	Glyoxylate and dicarboxylate metabolism	Phosphoglycolate phosphatase 1B%2C chloroplastic	4-alpha-glucanotransferase%2C chloroplastic/amyloplastic	Carbon_breakdown
Benzoate	PGLP1B (OG0003380::H1_transcript)	1	Glyoxylate and dicarboxylate metabolism	Phosphoglycolate phosphatase 1B%2C chloroplastic	Benzoate	metabolome
Citramalate	PGLP1B (OG0003380::H1_transcript)	1	Glyoxylate and dicarboxylate metabolism	Phosphoglycolate phosphatase 1B%2C chloroplastic	Citramalate	metabolome
Glycerate	PGLP1B (OG0003380::H1_transcript)	1	Glyoxylate and dicarboxylate metabolism	Phosphoglycolate phosphatase 1B%2C chloroplastic	Glycerate	metabolome
Isocitrate	PGLP1B (OG0003380::H1_transcript)	1	Glyoxylate and dicarboxylate metabolism	Phosphoglycolate phosphatase 1B%2C chloroplastic	Isocitrate	metabolome
Malic_acid_1-methylester	PGLP1B (OG0003380::H1_transcript)	1	Glyoxylate and dicarboxylate metabolism	Phosphoglycolate phosphatase 1B%2C chloroplastic	Malic_acid_1-methylester	metabolome
Arginine	PGLP1B (OG0003380::H1_transcript)	1	Glyoxylate and dicarboxylate metabolism	Phosphoglycolate phosphatase 1B%2C chloroplastic	Arginine	metabolome
Asparagine	PGLP1B (OG0003380::H1_transcript)	1	Glyoxylate and dicarboxylate metabolism	Phosphoglycolate phosphatase 1B%2C chloroplastic	Asparagine	metabolome
Aspartate	PGLP1B (OG0003380::H1_transcript)	1	Glyoxylate and dicarboxylate metabolism	Phosphoglycolate phosphatase 1B%2C chloroplastic	Aspartate	metabolome
Fructose	PGLP1B (OG0003380::H1_transcript)	1	Glyoxylate and dicarboxylate metabolism	Phosphoglycolate phosphatase 1B%2C chloroplastic	Fructose	metabolome
Gluconate	PGLP1B (OG0003380::H1_transcript)	1	Glyoxylate and dicarboxylate metabolism	Phosphoglycolate phosphatase 1B%2C chloroplastic	Gluconate	metabolome
Glucose	PGLP1B (OG0003380::H1_transcript)	1	Glyoxylate and dicarboxylate metabolism	Phosphoglycolate phosphatase 1B%2C chloroplastic	Glucose	metabolome
Glycine	PGLP1B (OG0003380::H1_transcript)	1	Glyoxylate and dicarboxylate metabolism	Phosphoglycolate phosphatase 1B%2C chloroplastic	Glycine	metabolome
Itaconate	PGLP1B (OG0003380::H1_transcript)	1	Glyoxylate and dicarboxylate metabolism	Phosphoglycolate phosphatase 1B%2C chloroplastic	Itaconate	metabolome
Maltose	PGLP1B (OG0003380::H1_transcript)	1	Glyoxylate and dicarboxylate metabolism	Phosphoglycolate phosphatase 1B%2C chloroplastic	Maltose	metabolome
Mellibiose	PGLP1B (OG0003380::H1_transcript)	1	Glyoxylate and dicarboxylate metabolism	Phosphoglycolate phosphatase 1B%2C chloroplastic	Mellibiose	metabolome
myo-Inositol	PGLP1B (OG0003380::H1_transcript)	1	Glyoxylate and dicarboxylate metabolism	Phosphoglycolate phosphatase 1B%2C chloroplastic	myo-Inositol	metabolome
Phenylalanine	PGLP1B (OG0003380::H1_transcript)	1	Glyoxylate and dicarboxylate metabolism	Phosphoglycolate phosphatase 1B%2C chloroplastic	Phenylalanine	metabolome
Pyruvate	PGLP1B (OG0003380::H1_transcript)	1	Glyoxylate and dicarboxylate metabolism	Phosphoglycolate phosphatase 1B%2C chloroplastic	Pyruvate	metabolome
Raffinose	PGLP1B (OG0003380::H1_transcript)	1	Glyoxylate and dicarboxylate metabolism	Phosphoglycolate phosphatase 1B%2C chloroplastic	Raffinose	metabolome
Succinate	PGLP1B (OG0003380::H1_transcript)	1	Glyoxylate and dicarboxylate metabolism	Phosphoglycolate phosphatase 1B%2C chloroplastic	Succinate	metabolome
Sucrose	PGLP1B (OG0003380::H1_transcript)	1	Glyoxylate and dicarboxylate metabolism	Phosphoglycolate phosphatase 1B%2C chloroplastic	Sucrose	metabolome
Threitol	PGLP1B (OG0003380::H1_transcript)	1	Glyoxylate and dicarboxylate metabolism	Phosphoglycolate phosphatase 1B%2C chloroplastic	Threitol	metabolome
Threonine	PGLP1B (OG0003380::H1_transcript)	1	Glyoxylate and dicarboxylate metabolism	Phosphoglycolate phosphatase 1B%2C chloroplastic	Threonine	metabolome
Tryptophan	PGLP1B (OG0003380::H1_transcript)	1	Glyoxylate and dicarboxylate metabolism	Phosphoglycolate phosphatase 1B%2C chloroplastic	Tryptophan	metabolome
Tyrosine	PGLP1B (OG0003380::H1_transcript)	1	Glyoxylate and dicarboxylate metabolism	Phosphoglycolate phosphatase 1B%2C chloroplastic	Tyrosine	metabolome
TPS10 (OG0000172::H1_transcript)	FBP (OG0004413::H1_transcript)	1	Glycolysis / Gluconeogenesis	Fructose-1%2C6-bisphosphatase%2C chloroplastic	Probable alpha%2Calpha-trehalose-phosphate synthase [UDP-forming] 10	Starch and sucrose metabolism
BGAL1 (OG0000198::H2_transcript)	FBP (OG0004413::H1_transcript)	1	Glycolysis / Gluconeogenesis	Fructose-1%2C6-bisphosphatase%2C chloroplastic	Beta-galactosidase 1	Galactose metabolism
PFK3 (OG0000572::H2_transcript)	FBP (OG0004413::H1_transcript)	1	Glycolysis / Gluconeogenesis	Fructose-1%2C6-bisphosphatase%2C chloroplastic	ATP-dependent 6-phosphofructokinase 3	Glycolysis / Gluconeogenesis
KCR1 (OG0001037::H2_transcript)	FBP (OG0004413::H1_transcript)	1	Glycolysis / Gluconeogenesis	Fructose-1%2C6-bisphosphatase%2C chloroplastic	Very-long-chain 3-oxoacyl-CoA reductase 1	Fatty acid syn/deg
PPC16 (OG0001285::H1_transcript)	FBP (OG0004413::H1_transcript)	1	Glycolysis / Gluconeogenesis	Fructose-1%2C6-bisphosphatase%2C chloroplastic	Phosphoenolpyruvate carboxylase%2C housekeeping isozyme	Carboxylation
ADO1 (OG0001836::H2_transcript)	FBP (OG0004413::H1_transcript)	1	Glycolysis / Gluconeogenesis	Fructose-1%2C6-bisphosphatase%2C chloroplastic	Adagio protein 1	Circadian rhythm
RFS1 (OG0002029::H1_transcript)	FBP (OG0004413::H1_transcript)	1	Glycolysis / Gluconeogenesis	Fructose-1%2C6-bisphosphatase%2C chloroplastic	Probable galactinol--sucrose galactosyltransferase 1	Galactose metabolism
KAT1 (OG0002639::H2_transcript)	FBP (OG0004413::H1_transcript)	1	Glycolysis / Gluconeogenesis	Fructose-1%2C6-bisphosphatase%2C chloroplastic	3-ketoacyl CoA thiolase 1%2C peroxisomal	Fatty acid syn/deg
ppt-1 (OG0002741::H2_transcript)	FBP (OG0004413::H1_transcript)	1	Glycolysis / Gluconeogenesis	Fructose-1%2C6-bisphosphatase%2C chloroplastic	Palmitoyl-protein thioesterase 1	Fatty acid syn/deg
PGLP1B (OG0003380::H1_transcript)	FBP (OG0004413::H1_transcript)	1	Glycolysis / Gluconeogenesis	Fructose-1%2C6-bisphosphatase%2C chloroplastic	Phosphoglycolate phosphatase 1B%2C chloroplastic	Glyoxylate and dicarboxylate metabolism
GDCSP (OG0005683::H1_transcript)	FBP (OG0004413::H1_transcript)	1	Glycolysis / Gluconeogenesis	Fructose-1%2C6-bisphosphatase%2C chloroplastic	Glycine dehydrogenase (decarboxylating)%2C mitochondrial	Glycine, serine and threonine metabolism
GDCSH (OG0005754::H2_transcript)	FBP (OG0004413::H1_transcript)	1	Glycolysis / Gluconeogenesis	Fructose-1%2C6-bisphosphatase%2C chloroplastic	Glycine cleavage system H protein%2C mitochondrial	Glycine, serine and threonine metabolism
LPD1 (OG0006212::H1_transcript)	FBP (OG0004413::H1_transcript)	1	Glycolysis / Gluconeogenesis	Fructose-1%2C6-bisphosphatase%2C chloroplastic	Dihydrolipoyl dehydrogenase 1%2C chloroplastic	Pyruvate metabolism
PPCK1 (OG0002380::H2_transcript)	FBP (OG0004413::H1_transcript)	1	Glycolysis / Gluconeogenesis	Fructose-1%2C6-bisphosphatase%2C chloroplastic	Phosphoenolpyruvate carboxylase kinase 1	Carboxylation
ACO1 (OG0001386::H2_protein)	FBP (OG0004413::H1_transcript)	1	Glycolysis / Gluconeogenesis	Fructose-1%2C6-bisphosphatase%2C chloroplastic	1-aminocyclopropane-1-carboxylate oxidase 1	Cysteine and methionine metabolism
Os11g0148500 (OG0001777::H2_protein)	FBP (OG0004413::H1_transcript)	1	Glycolysis / Gluconeogenesis	Fructose-1%2C6-bisphosphatase%2C chloroplastic	Pyruvate kinase 1%2C cytosolic	Glycolysis / Gluconeogenesis
GLYR1 (OG0002941::H1_protein)	FBP (OG0004413::H1_transcript)	1	Glycolysis / Gluconeogenesis	Fructose-1%2C6-bisphosphatase%2C chloroplastic	Glyoxylate/succinic semialdehyde reductase 1	Glyoxylate and dicarboxylate metabolism
At1g67280 (OG0003835::H1_protein)	FBP (OG0004413::H1_transcript)	1	Glycolysis / Gluconeogenesis	Fructose-1%2C6-bisphosphatase%2C chloroplastic	Probable lactoylglutathione lyase%2C chloroplastic	Pyruvate metabolism
TPIP1 (OG0007216::H1_protein)	FBP (OG0004413::H1_transcript)	1	Glycolysis / Gluconeogenesis	Fructose-1%2C6-bisphosphatase%2C chloroplastic	Triosephosphate isomerase%2C cytosolic	Glycolysis / Gluconeogenesis
TPIP1 (OG0007216::H2_protein)	FBP (OG0004413::H1_transcript)	1	Glycolysis / Gluconeogenesis	Fructose-1%2C6-bisphosphatase%2C chloroplastic	Triosephosphate isomerase%2C cytosolic	Glycolysis / Gluconeogenesis
ADHIII (OG0008025::H2_protein)	FBP (OG0004413::H1_transcript)	1	Glycolysis / Gluconeogenesis	Fructose-1%2C6-bisphosphatase%2C chloroplastic	Alcohol dehydrogenase class-3	Glycolysis / Gluconeogenesis
DPEP (OG0010095::H2_protein)	FBP (OG0004413::H1_transcript)	1	Glycolysis / Gluconeogenesis	Fructose-1%2C6-bisphosphatase%2C chloroplastic	4-alpha-glucanotransferase%2C chloroplastic/amyloplastic	Carbon_breakdown
Benzoate	FBP (OG0004413::H1_transcript)	1	Glycolysis / Gluconeogenesis	Fructose-1%2C6-bisphosphatase%2C chloroplastic	Benzoate	metabolome
Isocitrate	FBP (OG0004413::H1_transcript)	1	Glycolysis / Gluconeogenesis	Fructose-1%2C6-bisphosphatase%2C chloroplastic	Isocitrate	metabolome
Arginine	FBP (OG0004413::H1_transcript)	1	Glycolysis / Gluconeogenesis	Fructose-1%2C6-bisphosphatase%2C chloroplastic	Arginine	metabolome
Asparagine	FBP (OG0004413::H1_transcript)	1	Glycolysis / Gluconeogenesis	Fructose-1%2C6-bisphosphatase%2C chloroplastic	Asparagine	metabolome
Fructose	FBP (OG0004413::H1_transcript)	1	Glycolysis / Gluconeogenesis	Fructose-1%2C6-bisphosphatase%2C chloroplastic	Fructose	metabolome
Gluconate	FBP (OG0004413::H1_transcript)	1	Glycolysis / Gluconeogenesis	Fructose-1%2C6-bisphosphatase%2C chloroplastic	Gluconate	metabolome
Glucose	FBP (OG0004413::H1_transcript)	1	Glycolysis / Gluconeogenesis	Fructose-1%2C6-bisphosphatase%2C chloroplastic	Glucose	metabolome
Glycine	FBP (OG0004413::H1_transcript)	1	Glycolysis / Gluconeogenesis	Fructose-1%2C6-bisphosphatase%2C chloroplastic	Glycine	metabolome
Itaconate	FBP (OG0004413::H1_transcript)	1	Glycolysis / Gluconeogenesis	Fructose-1%2C6-bisphosphatase%2C chloroplastic	Itaconate	metabolome
Maltose	FBP (OG0004413::H1_transcript)	1	Glycolysis / Gluconeogenesis	Fructose-1%2C6-bisphosphatase%2C chloroplastic	Maltose	metabolome
Mellibiose	FBP (OG0004413::H1_transcript)	1	Glycolysis / Gluconeogenesis	Fructose-1%2C6-bisphosphatase%2C chloroplastic	Mellibiose	metabolome
myo-Inositol	FBP (OG0004413::H1_transcript)	1	Glycolysis / Gluconeogenesis	Fructose-1%2C6-bisphosphatase%2C chloroplastic	myo-Inositol	metabolome
Phenylalanine	FBP (OG0004413::H1_transcript)	1	Glycolysis / Gluconeogenesis	Fructose-1%2C6-bisphosphatase%2C chloroplastic	Phenylalanine	metabolome
Pyruvate	FBP (OG0004413::H1_transcript)	1	Glycolysis / Gluconeogenesis	Fructose-1%2C6-bisphosphatase%2C chloroplastic	Pyruvate	metabolome
Raffinose	FBP (OG0004413::H1_transcript)	1	Glycolysis / Gluconeogenesis	Fructose-1%2C6-bisphosphatase%2C chloroplastic	Raffinose	metabolome
Threitol	FBP (OG0004413::H1_transcript)	1	Glycolysis / Gluconeogenesis	Fructose-1%2C6-bisphosphatase%2C chloroplastic	Threitol	metabolome
Threonine	FBP (OG0004413::H1_transcript)	1	Glycolysis / Gluconeogenesis	Fructose-1%2C6-bisphosphatase%2C chloroplastic	Threonine	metabolome
Tyrosine	FBP (OG0004413::H1_transcript)	1	Glycolysis / Gluconeogenesis	Fructose-1%2C6-bisphosphatase%2C chloroplastic	Tyrosine	metabolome
TPS10 (OG0000172::H1_transcript)	GWD3 (OG0004784::H2_transcript)	1	Starch_syn/deg	Phosphoglucan%2C water dikinase%2C chloroplastic	Probable alpha%2Calpha-trehalose-phosphate synthase [UDP-forming] 10	Starch and sucrose metabolism
PFK3 (OG0000572::H2_transcript)	GWD3 (OG0004784::H2_transcript)	1	Starch_syn/deg	Phosphoglucan%2C water dikinase%2C chloroplastic	ATP-dependent 6-phosphofructokinase 3	Glycolysis / Gluconeogenesis
KCR1 (OG0001037::H2_transcript)	GWD3 (OG0004784::H2_transcript)	1	Starch_syn/deg	Phosphoglucan%2C water dikinase%2C chloroplastic	Very-long-chain 3-oxoacyl-CoA reductase 1	Fatty acid syn/deg
TFIIB2 (OG0001924::H1_transcript)	GWD3 (OG0004784::H2_transcript)	1	Starch_syn/deg	Phosphoglucan%2C water dikinase%2C chloroplastic	Transcription initiation factor IIB-2	Regulation
RFS1 (OG0002029::H1_transcript)	GWD3 (OG0004784::H2_transcript)	1	Starch_syn/deg	Phosphoglucan%2C water dikinase%2C chloroplastic	Probable galactinol--sucrose galactosyltransferase 1	Galactose metabolism
KAT1 (OG0002639::H2_transcript)	GWD3 (OG0004784::H2_transcript)	1	Starch_syn/deg	Phosphoglucan%2C water dikinase%2C chloroplastic	3-ketoacyl CoA thiolase 1%2C peroxisomal	Fatty acid syn/deg
ppt-1 (OG0002741::H2_transcript)	GWD3 (OG0004784::H2_transcript)	1	Starch_syn/deg	Phosphoglucan%2C water dikinase%2C chloroplastic	Palmitoyl-protein thioesterase 1	Fatty acid syn/deg
TPT (OG0003222::H1_transcript)	GWD3 (OG0004784::H2_transcript)	1	Starch_syn/deg	Phosphoglucan%2C water dikinase%2C chloroplastic	Triose phosphate/phosphate translocator TPT%2C chloroplastic	Glycolysis / Gluconeogenesis
GDCSP (OG0005683::H1_transcript)	GWD3 (OG0004784::H2_transcript)	1	Starch_syn/deg	Phosphoglucan%2C water dikinase%2C chloroplastic	Glycine dehydrogenase (decarboxylating)%2C mitochondrial	Glycine, serine and threonine metabolism
GDCSH (OG0005754::H2_transcript)	GWD3 (OG0004784::H2_transcript)	1	Starch_syn/deg	Phosphoglucan%2C water dikinase%2C chloroplastic	Glycine cleavage system H protein%2C mitochondrial	Glycine, serine and threonine metabolism
LPD1 (OG0006212::H1_transcript)	GWD3 (OG0004784::H2_transcript)	1	Starch_syn/deg	Phosphoglucan%2C water dikinase%2C chloroplastic	Dihydrolipoyl dehydrogenase 1%2C chloroplastic	Pyruvate metabolism
ACO1 (OG0001386::H2_protein)	GWD3 (OG0004784::H2_transcript)	1	Starch_syn/deg	Phosphoglucan%2C water dikinase%2C chloroplastic	1-aminocyclopropane-1-carboxylate oxidase 1	Cysteine and methionine metabolism
At1g67280 (OG0003835::H1_protein)	GWD3 (OG0004784::H2_transcript)	1	Starch_syn/deg	Phosphoglucan%2C water dikinase%2C chloroplastic	Probable lactoylglutathione lyase%2C chloroplastic	Pyruvate metabolism
TPIP1 (OG0007216::H1_protein)	GWD3 (OG0004784::H2_transcript)	1	Starch_syn/deg	Phosphoglucan%2C water dikinase%2C chloroplastic	Triosephosphate isomerase%2C cytosolic	Glycolysis / Gluconeogenesis
ADHIII (OG0008025::H2_protein)	GWD3 (OG0004784::H2_transcript)	1	Starch_syn/deg	Phosphoglucan%2C water dikinase%2C chloroplastic	Alcohol dehydrogenase class-3	Glycolysis / Gluconeogenesis
DPEP (OG0010095::H2_protein)	GWD3 (OG0004784::H2_transcript)	1	Starch_syn/deg	Phosphoglucan%2C water dikinase%2C chloroplastic	4-alpha-glucanotransferase%2C chloroplastic/amyloplastic	Carbon_breakdown
Citramalate	GWD3 (OG0004784::H2_transcript)	1	Starch_syn/deg	Phosphoglucan%2C water dikinase%2C chloroplastic	Citramalate	metabolome
Isocitrate	GWD3 (OG0004784::H2_transcript)	1	Starch_syn/deg	Phosphoglucan%2C water dikinase%2C chloroplastic	Isocitrate	metabolome
Asparagine	GWD3 (OG0004784::H2_transcript)	1	Starch_syn/deg	Phosphoglucan%2C water dikinase%2C chloroplastic	Asparagine	metabolome
Raffinose	GWD3 (OG0004784::H2_transcript)	1	Starch_syn/deg	Phosphoglucan%2C water dikinase%2C chloroplastic	Raffinose	metabolome
Sucrose	GWD3 (OG0004784::H2_transcript)	1	Starch_syn/deg	Phosphoglucan%2C water dikinase%2C chloroplastic	Sucrose	metabolome
TPS10 (OG0000172::H1_transcript)	GDCSP (OG0005683::H1_transcript)	1	Glycine, serine and threonine metabolism	Glycine dehydrogenase (decarboxylating)%2C mitochondrial	Probable alpha%2Calpha-trehalose-phosphate synthase [UDP-forming] 10	Starch and sucrose metabolism
BGAL1 (OG0000198::H2_transcript)	GDCSP (OG0005683::H1_transcript)	1	Glycine, serine and threonine metabolism	Glycine dehydrogenase (decarboxylating)%2C mitochondrial	Beta-galactosidase 1	Galactose metabolism
PFK3 (OG0000572::H2_transcript)	GDCSP (OG0005683::H1_transcript)	1	Glycine, serine and threonine metabolism	Glycine dehydrogenase (decarboxylating)%2C mitochondrial	ATP-dependent 6-phosphofructokinase 3	Glycolysis / Gluconeogenesis
KCR1 (OG0001037::H2_transcript)	GDCSP (OG0005683::H1_transcript)	1	Glycine, serine and threonine metabolism	Glycine dehydrogenase (decarboxylating)%2C mitochondrial	Very-long-chain 3-oxoacyl-CoA reductase 1	Fatty acid syn/deg
PPC16 (OG0001285::H1_transcript)	GDCSP (OG0005683::H1_transcript)	1	Glycine, serine and threonine metabolism	Glycine dehydrogenase (decarboxylating)%2C mitochondrial	Phosphoenolpyruvate carboxylase%2C housekeeping isozyme	Carboxylation
ACO1 (OG0001386::H2_transcript)	GDCSP (OG0005683::H1_transcript)	1	Glycine, serine and threonine metabolism	Glycine dehydrogenase (decarboxylating)%2C mitochondrial	1-aminocyclopropane-1-carboxylate oxidase 1	Cysteine and methionine metabolism
ADO1 (OG0001836::H2_transcript)	GDCSP (OG0005683::H1_transcript)	1	Glycine, serine and threonine metabolism	Glycine dehydrogenase (decarboxylating)%2C mitochondrial	Adagio protein 1	Circadian rhythm
TFIIB2 (OG0001924::H1_transcript)	GDCSP (OG0005683::H1_transcript)	1	Glycine, serine and threonine metabolism	Glycine dehydrogenase (decarboxylating)%2C mitochondrial	Transcription initiation factor IIB-2	Regulation
CAC3 (OG0001996::H1_transcript)	GDCSP (OG0005683::H1_transcript)	1	Glycine, serine and threonine metabolism	Glycine dehydrogenase (decarboxylating)%2C mitochondrial	Acetyl-coenzyme A carboxylase carboxyl transferase subunit alpha%2C chloroplastic	Pyruvate metabolism
RFS1 (OG0002029::H1_transcript)	GDCSP (OG0005683::H1_transcript)	1	Glycine, serine and threonine metabolism	Glycine dehydrogenase (decarboxylating)%2C mitochondrial	Probable galactinol--sucrose galactosyltransferase 1	Galactose metabolism
KAT1 (OG0002639::H2_transcript)	GDCSP (OG0005683::H1_transcript)	1	Glycine, serine and threonine metabolism	Glycine dehydrogenase (decarboxylating)%2C mitochondrial	3-ketoacyl CoA thiolase 1%2C peroxisomal	Fatty acid syn/deg
ppt-1 (OG0002741::H2_transcript)	GDCSP (OG0005683::H1_transcript)	1	Glycine, serine and threonine metabolism	Glycine dehydrogenase (decarboxylating)%2C mitochondrial	Palmitoyl-protein thioesterase 1	Fatty acid syn/deg
TPT (OG0003222::H1_transcript)	GDCSP (OG0005683::H1_transcript)	1	Glycine, serine and threonine metabolism	Glycine dehydrogenase (decarboxylating)%2C mitochondrial	Triose phosphate/phosphate translocator TPT%2C chloroplastic	Glycolysis / Gluconeogenesis
PGLP1B (OG0003380::H1_transcript)	GDCSP (OG0005683::H1_transcript)	1	Glycine, serine and threonine metabolism	Glycine dehydrogenase (decarboxylating)%2C mitochondrial	Phosphoglycolate phosphatase 1B%2C chloroplastic	Glyoxylate and dicarboxylate metabolism
FBP (OG0004413::H1_transcript)	GDCSP (OG0005683::H1_transcript)	1	Glycine, serine and threonine metabolism	Glycine dehydrogenase (decarboxylating)%2C mitochondrial	Fructose-1%2C6-bisphosphatase%2C chloroplastic	Glycolysis / Gluconeogenesis
GWD3 (OG0004784::H2_transcript)	GDCSP (OG0005683::H1_transcript)	1	Glycine, serine and threonine metabolism	Glycine dehydrogenase (decarboxylating)%2C mitochondrial	Phosphoglucan%2C water dikinase%2C chloroplastic	Starch_syn/deg
GDCSH (OG0005754::H2_transcript)	GDCSP (OG0005683::H1_transcript)	1	Glycine, serine and threonine metabolism	Glycine dehydrogenase (decarboxylating)%2C mitochondrial	Glycine cleavage system H protein%2C mitochondrial	Glycine, serine and threonine metabolism
LPD1 (OG0006212::H1_transcript)	GDCSP (OG0005683::H1_transcript)	1	Glycine, serine and threonine metabolism	Glycine dehydrogenase (decarboxylating)%2C mitochondrial	Dihydrolipoyl dehydrogenase 1%2C chloroplastic	Pyruvate metabolism
AGPP (OG0000623::H2_transcript)	GDCSP (OG0005683::H1_transcript)	1	Glycine, serine and threonine metabolism	Glycine dehydrogenase (decarboxylating)%2C mitochondrial	Glucose-1-phosphate adenylyltransferase small subunit 2%2C chloroplastic	Starch_syn/deg
PPCK1 (OG0002380::H2_transcript)	GDCSP (OG0005683::H1_transcript)	1	Glycine, serine and threonine metabolism	Glycine dehydrogenase (decarboxylating)%2C mitochondrial	Phosphoenolpyruvate carboxylase kinase 1	Carboxylation
ACO1 (OG0001386::H2_protein)	GDCSP (OG0005683::H1_transcript)	1	Glycine, serine and threonine metabolism	Glycine dehydrogenase (decarboxylating)%2C mitochondrial	1-aminocyclopropane-1-carboxylate oxidase 1	Cysteine and methionine metabolism
Os11g0148500 (OG0001777::H2_protein)	GDCSP (OG0005683::H1_transcript)	1	Glycine, serine and threonine metabolism	Glycine dehydrogenase (decarboxylating)%2C mitochondrial	Pyruvate kinase 1%2C cytosolic	Glycolysis / Gluconeogenesis
GALM (OG0002143::H2_protein)	GDCSP (OG0005683::H1_transcript)	1	Glycine, serine and threonine metabolism	Glycine dehydrogenase (decarboxylating)%2C mitochondrial	Galactose mutarotase	Glycolysis / Gluconeogenesis
GLYR1 (OG0002941::H1_protein)	GDCSP (OG0005683::H1_transcript)	1	Glycine, serine and threonine metabolism	Glycine dehydrogenase (decarboxylating)%2C mitochondrial	Glyoxylate/succinic semialdehyde reductase 1	Glyoxylate and dicarboxylate metabolism
At1g67280 (OG0003835::H1_protein)	GDCSP (OG0005683::H1_transcript)	1	Glycine, serine and threonine metabolism	Glycine dehydrogenase (decarboxylating)%2C mitochondrial	Probable lactoylglutathione lyase%2C chloroplastic	Pyruvate metabolism
PHO1 (OG0004814::H1_protein)	GDCSP (OG0005683::H1_transcript)	1	Glycine, serine and threonine metabolism	Glycine dehydrogenase (decarboxylating)%2C mitochondrial	Alpha-1%2C4 glucan phosphorylase L isozyme%2C chloroplastic/amyloplastic	Starch_syn/deg
FDH1 (OG0006222::H1_protein)	GDCSP (OG0005683::H1_transcript)	1	Glycine, serine and threonine metabolism	Glycine dehydrogenase (decarboxylating)%2C mitochondrial	Formate dehydrogenase%2C mitochondrial	Glyoxylate and dicarboxylate metabolism
TPIP1 (OG0007216::H1_protein)	GDCSP (OG0005683::H1_transcript)	1	Glycine, serine and threonine metabolism	Glycine dehydrogenase (decarboxylating)%2C mitochondrial	Triosephosphate isomerase%2C cytosolic	Glycolysis / Gluconeogenesis
TPIP1 (OG0007216::H2_protein)	GDCSP (OG0005683::H1_transcript)	1	Glycine, serine and threonine metabolism	Glycine dehydrogenase (decarboxylating)%2C mitochondrial	Triosephosphate isomerase%2C cytosolic	Glycolysis / Gluconeogenesis
ADHIII (OG0008025::H2_protein)	GDCSP (OG0005683::H1_transcript)	1	Glycine, serine and threonine metabolism	Glycine dehydrogenase (decarboxylating)%2C mitochondrial	Alcohol dehydrogenase class-3	Glycolysis / Gluconeogenesis
DPEP (OG0010095::H2_protein)	GDCSP (OG0005683::H1_transcript)	1	Glycine, serine and threonine metabolism	Glycine dehydrogenase (decarboxylating)%2C mitochondrial	4-alpha-glucanotransferase%2C chloroplastic/amyloplastic	Carbon_breakdown
Benzoate	GDCSP (OG0005683::H1_transcript)	1	Glycine, serine and threonine metabolism	Glycine dehydrogenase (decarboxylating)%2C mitochondrial	Benzoate	metabolome
Citramalate	GDCSP (OG0005683::H1_transcript)	1	Glycine, serine and threonine metabolism	Glycine dehydrogenase (decarboxylating)%2C mitochondrial	Citramalate	metabolome
Glycerate	GDCSP (OG0005683::H1_transcript)	1	Glycine, serine and threonine metabolism	Glycine dehydrogenase (decarboxylating)%2C mitochondrial	Glycerate	metabolome
Isocitrate	GDCSP (OG0005683::H1_transcript)	1	Glycine, serine and threonine metabolism	Glycine dehydrogenase (decarboxylating)%2C mitochondrial	Isocitrate	metabolome
Malic_acid_1-methylester	GDCSP (OG0005683::H1_transcript)	1	Glycine, serine and threonine metabolism	Glycine dehydrogenase (decarboxylating)%2C mitochondrial	Malic_acid_1-methylester	metabolome
Arginine	GDCSP (OG0005683::H1_transcript)	1	Glycine, serine and threonine metabolism	Glycine dehydrogenase (decarboxylating)%2C mitochondrial	Arginine	metabolome
Asparagine	GDCSP (OG0005683::H1_transcript)	1	Glycine, serine and threonine metabolism	Glycine dehydrogenase (decarboxylating)%2C mitochondrial	Asparagine	metabolome
Aspartate	GDCSP (OG0005683::H1_transcript)	1	Glycine, serine and threonine metabolism	Glycine dehydrogenase (decarboxylating)%2C mitochondrial	Aspartate	metabolome
Fructose	GDCSP (OG0005683::H1_transcript)	1	Glycine, serine and threonine metabolism	Glycine dehydrogenase (decarboxylating)%2C mitochondrial	Fructose	metabolome
Gluconate	GDCSP (OG0005683::H1_transcript)	1	Glycine, serine and threonine metabolism	Glycine dehydrogenase (decarboxylating)%2C mitochondrial	Gluconate	metabolome
Glucose	GDCSP (OG0005683::H1_transcript)	1	Glycine, serine and threonine metabolism	Glycine dehydrogenase (decarboxylating)%2C mitochondrial	Glucose	metabolome
Glycine	GDCSP (OG0005683::H1_transcript)	1	Glycine, serine and threonine metabolism	Glycine dehydrogenase (decarboxylating)%2C mitochondrial	Glycine	metabolome
Itaconate	GDCSP (OG0005683::H1_transcript)	1	Glycine, serine and threonine metabolism	Glycine dehydrogenase (decarboxylating)%2C mitochondrial	Itaconate	metabolome
Maltose	GDCSP (OG0005683::H1_transcript)	1	Glycine, serine and threonine metabolism	Glycine dehydrogenase (decarboxylating)%2C mitochondrial	Maltose	metabolome
Mellibiose	GDCSP (OG0005683::H1_transcript)	1	Glycine, serine and threonine metabolism	Glycine dehydrogenase (decarboxylating)%2C mitochondrial	Mellibiose	metabolome
myo-Inositol	GDCSP (OG0005683::H1_transcript)	1	Glycine, serine and threonine metabolism	Glycine dehydrogenase (decarboxylating)%2C mitochondrial	myo-Inositol	metabolome
Phenylalanine	GDCSP (OG0005683::H1_transcript)	1	Glycine, serine and threonine metabolism	Glycine dehydrogenase (decarboxylating)%2C mitochondrial	Phenylalanine	metabolome
Pyruvate	GDCSP (OG0005683::H1_transcript)	1	Glycine, serine and threonine metabolism	Glycine dehydrogenase (decarboxylating)%2C mitochondrial	Pyruvate	metabolome
Raffinose	GDCSP (OG0005683::H1_transcript)	1	Glycine, serine and threonine metabolism	Glycine dehydrogenase (decarboxylating)%2C mitochondrial	Raffinose	metabolome
Succinate	GDCSP (OG0005683::H1_transcript)	1	Glycine, serine and threonine metabolism	Glycine dehydrogenase (decarboxylating)%2C mitochondrial	Succinate	metabolome
Sucrose	GDCSP (OG0005683::H1_transcript)	1	Glycine, serine and threonine metabolism	Glycine dehydrogenase (decarboxylating)%2C mitochondrial	Sucrose	metabolome
Threitol	GDCSP (OG0005683::H1_transcript)	1	Glycine, serine and threonine metabolism	Glycine dehydrogenase (decarboxylating)%2C mitochondrial	Threitol	metabolome
Threonine	GDCSP (OG0005683::H1_transcript)	1	Glycine, serine and threonine metabolism	Glycine dehydrogenase (decarboxylating)%2C mitochondrial	Threonine	metabolome
Tryptophan	GDCSP (OG0005683::H1_transcript)	1	Glycine, serine and threonine metabolism	Glycine dehydrogenase (decarboxylating)%2C mitochondrial	Tryptophan	metabolome
Tyrosine	GDCSP (OG0005683::H1_transcript)	1	Glycine, serine and threonine metabolism	Glycine dehydrogenase (decarboxylating)%2C mitochondrial	Tyrosine	metabolome
TPS10 (OG0000172::H1_transcript)	GDCSH (OG0005754::H2_transcript)	1	Glycine, serine and threonine metabolism	Glycine cleavage system H protein%2C mitochondrial	Probable alpha%2Calpha-trehalose-phosphate synthase [UDP-forming] 10	Starch and sucrose metabolism
BGAL1 (OG0000198::H2_transcript)	GDCSH (OG0005754::H2_transcript)	1	Glycine, serine and threonine metabolism	Glycine cleavage system H protein%2C mitochondrial	Beta-galactosidase 1	Galactose metabolism
PFK3 (OG0000572::H2_transcript)	GDCSH (OG0005754::H2_transcript)	1	Glycine, serine and threonine metabolism	Glycine cleavage system H protein%2C mitochondrial	ATP-dependent 6-phosphofructokinase 3	Glycolysis / Gluconeogenesis
KCR1 (OG0001037::H2_transcript)	GDCSH (OG0005754::H2_transcript)	1	Glycine, serine and threonine metabolism	Glycine cleavage system H protein%2C mitochondrial	Very-long-chain 3-oxoacyl-CoA reductase 1	Fatty acid syn/deg
PPC16 (OG0001285::H1_transcript)	GDCSH (OG0005754::H2_transcript)	1	Glycine, serine and threonine metabolism	Glycine cleavage system H protein%2C mitochondrial	Phosphoenolpyruvate carboxylase%2C housekeeping isozyme	Carboxylation
ACO1 (OG0001386::H2_transcript)	GDCSH (OG0005754::H2_transcript)	1	Glycine, serine and threonine metabolism	Glycine cleavage system H protein%2C mitochondrial	1-aminocyclopropane-1-carboxylate oxidase 1	Cysteine and methionine metabolism
ADO1 (OG0001836::H2_transcript)	GDCSH (OG0005754::H2_transcript)	1	Glycine, serine and threonine metabolism	Glycine cleavage system H protein%2C mitochondrial	Adagio protein 1	Circadian rhythm
TFIIB2 (OG0001924::H1_transcript)	GDCSH (OG0005754::H2_transcript)	1	Glycine, serine and threonine metabolism	Glycine cleavage system H protein%2C mitochondrial	Transcription initiation factor IIB-2	Regulation
CAC3 (OG0001996::H1_transcript)	GDCSH (OG0005754::H2_transcript)	1	Glycine, serine and threonine metabolism	Glycine cleavage system H protein%2C mitochondrial	Acetyl-coenzyme A carboxylase carboxyl transferase subunit alpha%2C chloroplastic	Pyruvate metabolism
RFS1 (OG0002029::H1_transcript)	GDCSH (OG0005754::H2_transcript)	1	Glycine, serine and threonine metabolism	Glycine cleavage system H protein%2C mitochondrial	Probable galactinol--sucrose galactosyltransferase 1	Galactose metabolism
KAT1 (OG0002639::H2_transcript)	GDCSH (OG0005754::H2_transcript)	1	Glycine, serine and threonine metabolism	Glycine cleavage system H protein%2C mitochondrial	3-ketoacyl CoA thiolase 1%2C peroxisomal	Fatty acid syn/deg
ppt-1 (OG0002741::H2_transcript)	GDCSH (OG0005754::H2_transcript)	1	Glycine, serine and threonine metabolism	Glycine cleavage system H protein%2C mitochondrial	Palmitoyl-protein thioesterase 1	Fatty acid syn/deg
TPT (OG0003222::H1_transcript)	GDCSH (OG0005754::H2_transcript)	1	Glycine, serine and threonine metabolism	Glycine cleavage system H protein%2C mitochondrial	Triose phosphate/phosphate translocator TPT%2C chloroplastic	Glycolysis / Gluconeogenesis
PGLP1B (OG0003380::H1_transcript)	GDCSH (OG0005754::H2_transcript)	1	Glycine, serine and threonine metabolism	Glycine cleavage system H protein%2C mitochondrial	Phosphoglycolate phosphatase 1B%2C chloroplastic	Glyoxylate and dicarboxylate metabolism
FBP (OG0004413::H1_transcript)	GDCSH (OG0005754::H2_transcript)	1	Glycine, serine and threonine metabolism	Glycine cleavage system H protein%2C mitochondrial	Fructose-1%2C6-bisphosphatase%2C chloroplastic	Glycolysis / Gluconeogenesis
GWD3 (OG0004784::H2_transcript)	GDCSH (OG0005754::H2_transcript)	1	Glycine, serine and threonine metabolism	Glycine cleavage system H protein%2C mitochondrial	Phosphoglucan%2C water dikinase%2C chloroplastic	Starch_syn/deg
GDCSP (OG0005683::H1_transcript)	GDCSH (OG0005754::H2_transcript)	1	Glycine, serine and threonine metabolism	Glycine cleavage system H protein%2C mitochondrial	Glycine dehydrogenase (decarboxylating)%2C mitochondrial	Glycine, serine and threonine metabolism
LPD1 (OG0006212::H1_transcript)	GDCSH (OG0005754::H2_transcript)	1	Glycine, serine and threonine metabolism	Glycine cleavage system H protein%2C mitochondrial	Dihydrolipoyl dehydrogenase 1%2C chloroplastic	Pyruvate metabolism
AGPP (OG0000623::H2_transcript)	GDCSH (OG0005754::H2_transcript)	1	Glycine, serine and threonine metabolism	Glycine cleavage system H protein%2C mitochondrial	Glucose-1-phosphate adenylyltransferase small subunit 2%2C chloroplastic	Starch_syn/deg
PPCK1 (OG0002380::H2_transcript)	GDCSH (OG0005754::H2_transcript)	1	Glycine, serine and threonine metabolism	Glycine cleavage system H protein%2C mitochondrial	Phosphoenolpyruvate carboxylase kinase 1	Carboxylation
ACO1 (OG0001386::H2_protein)	GDCSH (OG0005754::H2_transcript)	1	Glycine, serine and threonine metabolism	Glycine cleavage system H protein%2C mitochondrial	1-aminocyclopropane-1-carboxylate oxidase 1	Cysteine and methionine metabolism
Os11g0148500 (OG0001777::H2_protein)	GDCSH (OG0005754::H2_transcript)	1	Glycine, serine and threonine metabolism	Glycine cleavage system H protein%2C mitochondrial	Pyruvate kinase 1%2C cytosolic	Glycolysis / Gluconeogenesis
GALM (OG0002143::H2_protein)	GDCSH (OG0005754::H2_transcript)	1	Glycine, serine and threonine metabolism	Glycine cleavage system H protein%2C mitochondrial	Galactose mutarotase	Glycolysis / Gluconeogenesis
GLYR1 (OG0002941::H1_protein)	GDCSH (OG0005754::H2_transcript)	1	Glycine, serine and threonine metabolism	Glycine cleavage system H protein%2C mitochondrial	Glyoxylate/succinic semialdehyde reductase 1	Glyoxylate and dicarboxylate metabolism
At1g67280 (OG0003835::H1_protein)	GDCSH (OG0005754::H2_transcript)	1	Glycine, serine and threonine metabolism	Glycine cleavage system H protein%2C mitochondrial	Probable lactoylglutathione lyase%2C chloroplastic	Pyruvate metabolism
PHO1 (OG0004814::H1_protein)	GDCSH (OG0005754::H2_transcript)	1	Glycine, serine and threonine metabolism	Glycine cleavage system H protein%2C mitochondrial	Alpha-1%2C4 glucan phosphorylase L isozyme%2C chloroplastic/amyloplastic	Starch_syn/deg
FDH1 (OG0006222::H1_protein)	GDCSH (OG0005754::H2_transcript)	1	Glycine, serine and threonine metabolism	Glycine cleavage system H protein%2C mitochondrial	Formate dehydrogenase%2C mitochondrial	Glyoxylate and dicarboxylate metabolism
TPIP1 (OG0007216::H1_protein)	GDCSH (OG0005754::H2_transcript)	1	Glycine, serine and threonine metabolism	Glycine cleavage system H protein%2C mitochondrial	Triosephosphate isomerase%2C cytosolic	Glycolysis / Gluconeogenesis
TPIP1 (OG0007216::H2_protein)	GDCSH (OG0005754::H2_transcript)	1	Glycine, serine and threonine metabolism	Glycine cleavage system H protein%2C mitochondrial	Triosephosphate isomerase%2C cytosolic	Glycolysis / Gluconeogenesis
ADHIII (OG0008025::H2_protein)	GDCSH (OG0005754::H2_transcript)	1	Glycine, serine and threonine metabolism	Glycine cleavage system H protein%2C mitochondrial	Alcohol dehydrogenase class-3	Glycolysis / Gluconeogenesis
DPEP (OG0010095::H2_protein)	GDCSH (OG0005754::H2_transcript)	1	Glycine, serine and threonine metabolism	Glycine cleavage system H protein%2C mitochondrial	4-alpha-glucanotransferase%2C chloroplastic/amyloplastic	Carbon_breakdown
Benzoate	GDCSH (OG0005754::H2_transcript)	1	Glycine, serine and threonine metabolism	Glycine cleavage system H protein%2C mitochondrial	Benzoate	metabolome
Citramalate	GDCSH (OG0005754::H2_transcript)	1	Glycine, serine and threonine metabolism	Glycine cleavage system H protein%2C mitochondrial	Citramalate	metabolome
Glycerate	GDCSH (OG0005754::H2_transcript)	1	Glycine, serine and threonine metabolism	Glycine cleavage system H protein%2C mitochondrial	Glycerate	metabolome
Isocitrate	GDCSH (OG0005754::H2_transcript)	1	Glycine, serine and threonine metabolism	Glycine cleavage system H protein%2C mitochondrial	Isocitrate	metabolome
Malic_acid_1-methylester	GDCSH (OG0005754::H2_transcript)	1	Glycine, serine and threonine metabolism	Glycine cleavage system H protein%2C mitochondrial	Malic_acid_1-methylester	metabolome
Arginine	GDCSH (OG0005754::H2_transcript)	1	Glycine, serine and threonine metabolism	Glycine cleavage system H protein%2C mitochondrial	Arginine	metabolome
Asparagine	GDCSH (OG0005754::H2_transcript)	1	Glycine, serine and threonine metabolism	Glycine cleavage system H protein%2C mitochondrial	Asparagine	metabolome
Aspartate	GDCSH (OG0005754::H2_transcript)	1	Glycine, serine and threonine metabolism	Glycine cleavage system H protein%2C mitochondrial	Aspartate	metabolome
Fructose	GDCSH (OG0005754::H2_transcript)	1	Glycine, serine and threonine metabolism	Glycine cleavage system H protein%2C mitochondrial	Fructose	metabolome
Gluconate	GDCSH (OG0005754::H2_transcript)	1	Glycine, serine and threonine metabolism	Glycine cleavage system H protein%2C mitochondrial	Gluconate	metabolome
Glucose	GDCSH (OG0005754::H2_transcript)	1	Glycine, serine and threonine metabolism	Glycine cleavage system H protein%2C mitochondrial	Glucose	metabolome
Glycine	GDCSH (OG0005754::H2_transcript)	1	Glycine, serine and threonine metabolism	Glycine cleavage system H protein%2C mitochondrial	Glycine	metabolome
Itaconate	GDCSH (OG0005754::H2_transcript)	1	Glycine, serine and threonine metabolism	Glycine cleavage system H protein%2C mitochondrial	Itaconate	metabolome
Maltose	GDCSH (OG0005754::H2_transcript)	1	Glycine, serine and threonine metabolism	Glycine cleavage system H protein%2C mitochondrial	Maltose	metabolome
Mellibiose	GDCSH (OG0005754::H2_transcript)	1	Glycine, serine and threonine metabolism	Glycine cleavage system H protein%2C mitochondrial	Mellibiose	metabolome
myo-Inositol	GDCSH (OG0005754::H2_transcript)	1	Glycine, serine and threonine metabolism	Glycine cleavage system H protein%2C mitochondrial	myo-Inositol	metabolome
Phenylalanine	GDCSH (OG0005754::H2_transcript)	1	Glycine, serine and threonine metabolism	Glycine cleavage system H protein%2C mitochondrial	Phenylalanine	metabolome
Pyruvate	GDCSH (OG0005754::H2_transcript)	1	Glycine, serine and threonine metabolism	Glycine cleavage system H protein%2C mitochondrial	Pyruvate	metabolome
Raffinose	GDCSH (OG0005754::H2_transcript)	1	Glycine, serine and threonine metabolism	Glycine cleavage system H protein%2C mitochondrial	Raffinose	metabolome
Succinate	GDCSH (OG0005754::H2_transcript)	1	Glycine, serine and threonine metabolism	Glycine cleavage system H protein%2C mitochondrial	Succinate	metabolome
Sucrose	GDCSH (OG0005754::H2_transcript)	1	Glycine, serine and threonine metabolism	Glycine cleavage system H protein%2C mitochondrial	Sucrose	metabolome
Threitol	GDCSH (OG0005754::H2_transcript)	1	Glycine, serine and threonine metabolism	Glycine cleavage system H protein%2C mitochondrial	Threitol	metabolome
Threonine	GDCSH (OG0005754::H2_transcript)	1	Glycine, serine and threonine metabolism	Glycine cleavage system H protein%2C mitochondrial	Threonine	metabolome
Tryptophan	GDCSH (OG0005754::H2_transcript)	1	Glycine, serine and threonine metabolism	Glycine cleavage system H protein%2C mitochondrial	Tryptophan	metabolome
Tyrosine	GDCSH (OG0005754::H2_transcript)	1	Glycine, serine and threonine metabolism	Glycine cleavage system H protein%2C mitochondrial	Tyrosine	metabolome
TPS10 (OG0000172::H1_transcript)	LPD1 (OG0006212::H1_transcript)	1	Pyruvate metabolism	Dihydrolipoyl dehydrogenase 1%2C chloroplastic	Probable alpha%2Calpha-trehalose-phosphate synthase [UDP-forming] 10	Starch and sucrose metabolism
BGAL1 (OG0000198::H2_transcript)	LPD1 (OG0006212::H1_transcript)	1	Pyruvate metabolism	Dihydrolipoyl dehydrogenase 1%2C chloroplastic	Beta-galactosidase 1	Galactose metabolism
PFK3 (OG0000572::H2_transcript)	LPD1 (OG0006212::H1_transcript)	1	Pyruvate metabolism	Dihydrolipoyl dehydrogenase 1%2C chloroplastic	ATP-dependent 6-phosphofructokinase 3	Glycolysis / Gluconeogenesis
KCR1 (OG0001037::H2_transcript)	LPD1 (OG0006212::H1_transcript)	1	Pyruvate metabolism	Dihydrolipoyl dehydrogenase 1%2C chloroplastic	Very-long-chain 3-oxoacyl-CoA reductase 1	Fatty acid syn/deg
PPC16 (OG0001285::H1_transcript)	LPD1 (OG0006212::H1_transcript)	1	Pyruvate metabolism	Dihydrolipoyl dehydrogenase 1%2C chloroplastic	Phosphoenolpyruvate carboxylase%2C housekeeping isozyme	Carboxylation
ACO1 (OG0001386::H2_transcript)	LPD1 (OG0006212::H1_transcript)	1	Pyruvate metabolism	Dihydrolipoyl dehydrogenase 1%2C chloroplastic	1-aminocyclopropane-1-carboxylate oxidase 1	Cysteine and methionine metabolism
ADO1 (OG0001836::H2_transcript)	LPD1 (OG0006212::H1_transcript)	1	Pyruvate metabolism	Dihydrolipoyl dehydrogenase 1%2C chloroplastic	Adagio protein 1	Circadian rhythm
TFIIB2 (OG0001924::H1_transcript)	LPD1 (OG0006212::H1_transcript)	1	Pyruvate metabolism	Dihydrolipoyl dehydrogenase 1%2C chloroplastic	Transcription initiation factor IIB-2	Regulation
CAC3 (OG0001996::H1_transcript)	LPD1 (OG0006212::H1_transcript)	1	Pyruvate metabolism	Dihydrolipoyl dehydrogenase 1%2C chloroplastic	Acetyl-coenzyme A carboxylase carboxyl transferase subunit alpha%2C chloroplastic	Pyruvate metabolism
RFS1 (OG0002029::H1_transcript)	LPD1 (OG0006212::H1_transcript)	1	Pyruvate metabolism	Dihydrolipoyl dehydrogenase 1%2C chloroplastic	Probable galactinol--sucrose galactosyltransferase 1	Galactose metabolism
KAT1 (OG0002639::H2_transcript)	LPD1 (OG0006212::H1_transcript)	1	Pyruvate metabolism	Dihydrolipoyl dehydrogenase 1%2C chloroplastic	3-ketoacyl CoA thiolase 1%2C peroxisomal	Fatty acid syn/deg
ppt-1 (OG0002741::H2_transcript)	LPD1 (OG0006212::H1_transcript)	1	Pyruvate metabolism	Dihydrolipoyl dehydrogenase 1%2C chloroplastic	Palmitoyl-protein thioesterase 1	Fatty acid syn/deg
TPT (OG0003222::H1_transcript)	LPD1 (OG0006212::H1_transcript)	1	Pyruvate metabolism	Dihydrolipoyl dehydrogenase 1%2C chloroplastic	Triose phosphate/phosphate translocator TPT%2C chloroplastic	Glycolysis / Gluconeogenesis
PGLP1B (OG0003380::H1_transcript)	LPD1 (OG0006212::H1_transcript)	1	Pyruvate metabolism	Dihydrolipoyl dehydrogenase 1%2C chloroplastic	Phosphoglycolate phosphatase 1B%2C chloroplastic	Glyoxylate and dicarboxylate metabolism
FBP (OG0004413::H1_transcript)	LPD1 (OG0006212::H1_transcript)	1	Pyruvate metabolism	Dihydrolipoyl dehydrogenase 1%2C chloroplastic	Fructose-1%2C6-bisphosphatase%2C chloroplastic	Glycolysis / Gluconeogenesis
GWD3 (OG0004784::H2_transcript)	LPD1 (OG0006212::H1_transcript)	1	Pyruvate metabolism	Dihydrolipoyl dehydrogenase 1%2C chloroplastic	Phosphoglucan%2C water dikinase%2C chloroplastic	Starch_syn/deg
GDCSP (OG0005683::H1_transcript)	LPD1 (OG0006212::H1_transcript)	1	Pyruvate metabolism	Dihydrolipoyl dehydrogenase 1%2C chloroplastic	Glycine dehydrogenase (decarboxylating)%2C mitochondrial	Glycine, serine and threonine metabolism
GDCSH (OG0005754::H2_transcript)	LPD1 (OG0006212::H1_transcript)	1	Pyruvate metabolism	Dihydrolipoyl dehydrogenase 1%2C chloroplastic	Glycine cleavage system H protein%2C mitochondrial	Glycine, serine and threonine metabolism
AGPP (OG0000623::H2_transcript)	LPD1 (OG0006212::H1_transcript)	1	Pyruvate metabolism	Dihydrolipoyl dehydrogenase 1%2C chloroplastic	Glucose-1-phosphate adenylyltransferase small subunit 2%2C chloroplastic	Starch_syn/deg
PPCK1 (OG0002380::H2_transcript)	LPD1 (OG0006212::H1_transcript)	1	Pyruvate metabolism	Dihydrolipoyl dehydrogenase 1%2C chloroplastic	Phosphoenolpyruvate carboxylase kinase 1	Carboxylation
ACO1 (OG0001386::H2_protein)	LPD1 (OG0006212::H1_transcript)	1	Pyruvate metabolism	Dihydrolipoyl dehydrogenase 1%2C chloroplastic	1-aminocyclopropane-1-carboxylate oxidase 1	Cysteine and methionine metabolism
Os11g0148500 (OG0001777::H2_protein)	LPD1 (OG0006212::H1_transcript)	1	Pyruvate metabolism	Dihydrolipoyl dehydrogenase 1%2C chloroplastic	Pyruvate kinase 1%2C cytosolic	Glycolysis / Gluconeogenesis
GALM (OG0002143::H2_protein)	LPD1 (OG0006212::H1_transcript)	1	Pyruvate metabolism	Dihydrolipoyl dehydrogenase 1%2C chloroplastic	Galactose mutarotase	Glycolysis / Gluconeogenesis
GLYR1 (OG0002941::H1_protein)	LPD1 (OG0006212::H1_transcript)	1	Pyruvate metabolism	Dihydrolipoyl dehydrogenase 1%2C chloroplastic	Glyoxylate/succinic semialdehyde reductase 1	Glyoxylate and dicarboxylate metabolism
At1g67280 (OG0003835::H1_protein)	LPD1 (OG0006212::H1_transcript)	1	Pyruvate metabolism	Dihydrolipoyl dehydrogenase 1%2C chloroplastic	Probable lactoylglutathione lyase%2C chloroplastic	Pyruvate metabolism
PHO1 (OG0004814::H1_protein)	LPD1 (OG0006212::H1_transcript)	1	Pyruvate metabolism	Dihydrolipoyl dehydrogenase 1%2C chloroplastic	Alpha-1%2C4 glucan phosphorylase L isozyme%2C chloroplastic/amyloplastic	Starch_syn/deg
FDH1 (OG0006222::H1_protein)	LPD1 (OG0006212::H1_transcript)	1	Pyruvate metabolism	Dihydrolipoyl dehydrogenase 1%2C chloroplastic	Formate dehydrogenase%2C mitochondrial	Glyoxylate and dicarboxylate metabolism
TPIP1 (OG0007216::H1_protein)	LPD1 (OG0006212::H1_transcript)	1	Pyruvate metabolism	Dihydrolipoyl dehydrogenase 1%2C chloroplastic	Triosephosphate isomerase%2C cytosolic	Glycolysis / Gluconeogenesis
TPIP1 (OG0007216::H2_protein)	LPD1 (OG0006212::H1_transcript)	1	Pyruvate metabolism	Dihydrolipoyl dehydrogenase 1%2C chloroplastic	Triosephosphate isomerase%2C cytosolic	Glycolysis / Gluconeogenesis
ADHIII (OG0008025::H2_protein)	LPD1 (OG0006212::H1_transcript)	1	Pyruvate metabolism	Dihydrolipoyl dehydrogenase 1%2C chloroplastic	Alcohol dehydrogenase class-3	Glycolysis / Gluconeogenesis
DPEP (OG0010095::H2_protein)	LPD1 (OG0006212::H1_transcript)	1	Pyruvate metabolism	Dihydrolipoyl dehydrogenase 1%2C chloroplastic	4-alpha-glucanotransferase%2C chloroplastic/amyloplastic	Carbon_breakdown
Benzoate	LPD1 (OG0006212::H1_transcript)	1	Pyruvate metabolism	Dihydrolipoyl dehydrogenase 1%2C chloroplastic	Benzoate	metabolome
Citramalate	LPD1 (OG0006212::H1_transcript)	1	Pyruvate metabolism	Dihydrolipoyl dehydrogenase 1%2C chloroplastic	Citramalate	metabolome
Glycerate	LPD1 (OG0006212::H1_transcript)	1	Pyruvate metabolism	Dihydrolipoyl dehydrogenase 1%2C chloroplastic	Glycerate	metabolome
Isocitrate	LPD1 (OG0006212::H1_transcript)	1	Pyruvate metabolism	Dihydrolipoyl dehydrogenase 1%2C chloroplastic	Isocitrate	metabolome
Malic_acid_1-methylester	LPD1 (OG0006212::H1_transcript)	1	Pyruvate metabolism	Dihydrolipoyl dehydrogenase 1%2C chloroplastic	Malic_acid_1-methylester	metabolome
Arginine	LPD1 (OG0006212::H1_transcript)	1	Pyruvate metabolism	Dihydrolipoyl dehydrogenase 1%2C chloroplastic	Arginine	metabolome
Asparagine	LPD1 (OG0006212::H1_transcript)	1	Pyruvate metabolism	Dihydrolipoyl dehydrogenase 1%2C chloroplastic	Asparagine	metabolome
Aspartate	LPD1 (OG0006212::H1_transcript)	1	Pyruvate metabolism	Dihydrolipoyl dehydrogenase 1%2C chloroplastic	Aspartate	metabolome
Fructose	LPD1 (OG0006212::H1_transcript)	1	Pyruvate metabolism	Dihydrolipoyl dehydrogenase 1%2C chloroplastic	Fructose	metabolome
Gluconate	LPD1 (OG0006212::H1_transcript)	1	Pyruvate metabolism	Dihydrolipoyl dehydrogenase 1%2C chloroplastic	Gluconate	metabolome
Glucose	LPD1 (OG0006212::H1_transcript)	1	Pyruvate metabolism	Dihydrolipoyl dehydrogenase 1%2C chloroplastic	Glucose	metabolome
Glycine	LPD1 (OG0006212::H1_transcript)	1	Pyruvate metabolism	Dihydrolipoyl dehydrogenase 1%2C chloroplastic	Glycine	metabolome
Itaconate	LPD1 (OG0006212::H1_transcript)	1	Pyruvate metabolism	Dihydrolipoyl dehydrogenase 1%2C chloroplastic	Itaconate	metabolome
Maltose	LPD1 (OG0006212::H1_transcript)	1	Pyruvate metabolism	Dihydrolipoyl dehydrogenase 1%2C chloroplastic	Maltose	metabolome
Mellibiose	LPD1 (OG0006212::H1_transcript)	1	Pyruvate metabolism	Dihydrolipoyl dehydrogenase 1%2C chloroplastic	Mellibiose	metabolome
myo-Inositol	LPD1 (OG0006212::H1_transcript)	1	Pyruvate metabolism	Dihydrolipoyl dehydrogenase 1%2C chloroplastic	myo-Inositol	metabolome
Phenylalanine	LPD1 (OG0006212::H1_transcript)	1	Pyruvate metabolism	Dihydrolipoyl dehydrogenase 1%2C chloroplastic	Phenylalanine	metabolome
Pyruvate	LPD1 (OG0006212::H1_transcript)	1	Pyruvate metabolism	Dihydrolipoyl dehydrogenase 1%2C chloroplastic	Pyruvate	metabolome
Raffinose	LPD1 (OG0006212::H1_transcript)	1	Pyruvate metabolism	Dihydrolipoyl dehydrogenase 1%2C chloroplastic	Raffinose	metabolome
Succinate	LPD1 (OG0006212::H1_transcript)	1	Pyruvate metabolism	Dihydrolipoyl dehydrogenase 1%2C chloroplastic	Succinate	metabolome
Sucrose	LPD1 (OG0006212::H1_transcript)	1	Pyruvate metabolism	Dihydrolipoyl dehydrogenase 1%2C chloroplastic	Sucrose	metabolome
Threitol	LPD1 (OG0006212::H1_transcript)	1	Pyruvate metabolism	Dihydrolipoyl dehydrogenase 1%2C chloroplastic	Threitol	metabolome
Threonine	LPD1 (OG0006212::H1_transcript)	1	Pyruvate metabolism	Dihydrolipoyl dehydrogenase 1%2C chloroplastic	Threonine	metabolome
Tryptophan	LPD1 (OG0006212::H1_transcript)	1	Pyruvate metabolism	Dihydrolipoyl dehydrogenase 1%2C chloroplastic	Tryptophan	metabolome
Tyrosine	LPD1 (OG0006212::H1_transcript)	1	Pyruvate metabolism	Dihydrolipoyl dehydrogenase 1%2C chloroplastic	Tyrosine	metabolome
TPS10 (OG0000172::H1_transcript)	AGPP (OG0000623::H2_transcript)	1	Starch_syn/deg	Glucose-1-phosphate adenylyltransferase small subunit 2%2C chloroplastic	Probable alpha%2Calpha-trehalose-phosphate synthase [UDP-forming] 10	Starch and sucrose metabolism
PFK3 (OG0000572::H2_transcript)	AGPP (OG0000623::H2_transcript)	1	Starch_syn/deg	Glucose-1-phosphate adenylyltransferase small subunit 2%2C chloroplastic	ATP-dependent 6-phosphofructokinase 3	Glycolysis / Gluconeogenesis
KCR1 (OG0001037::H2_transcript)	AGPP (OG0000623::H2_transcript)	1	Starch_syn/deg	Glucose-1-phosphate adenylyltransferase small subunit 2%2C chloroplastic	Very-long-chain 3-oxoacyl-CoA reductase 1	Fatty acid syn/deg
TFIIB2 (OG0001924::H1_transcript)	AGPP (OG0000623::H2_transcript)	1	Starch_syn/deg	Glucose-1-phosphate adenylyltransferase small subunit 2%2C chloroplastic	Transcription initiation factor IIB-2	Regulation
RFS1 (OG0002029::H1_transcript)	AGPP (OG0000623::H2_transcript)	1	Starch_syn/deg	Glucose-1-phosphate adenylyltransferase small subunit 2%2C chloroplastic	Probable galactinol--sucrose galactosyltransferase 1	Galactose metabolism
KAT1 (OG0002639::H2_transcript)	AGPP (OG0000623::H2_transcript)	1	Starch_syn/deg	Glucose-1-phosphate adenylyltransferase small subunit 2%2C chloroplastic	3-ketoacyl CoA thiolase 1%2C peroxisomal	Fatty acid syn/deg
ppt-1 (OG0002741::H2_transcript)	AGPP (OG0000623::H2_transcript)	1	Starch_syn/deg	Glucose-1-phosphate adenylyltransferase small subunit 2%2C chloroplastic	Palmitoyl-protein thioesterase 1	Fatty acid syn/deg
TPT (OG0003222::H1_transcript)	AGPP (OG0000623::H2_transcript)	1	Starch_syn/deg	Glucose-1-phosphate adenylyltransferase small subunit 2%2C chloroplastic	Triose phosphate/phosphate translocator TPT%2C chloroplastic	Glycolysis / Gluconeogenesis
GDCSP (OG0005683::H1_transcript)	AGPP (OG0000623::H2_transcript)	1	Starch_syn/deg	Glucose-1-phosphate adenylyltransferase small subunit 2%2C chloroplastic	Glycine dehydrogenase (decarboxylating)%2C mitochondrial	Glycine, serine and threonine metabolism
GDCSH (OG0005754::H2_transcript)	AGPP (OG0000623::H2_transcript)	1	Starch_syn/deg	Glucose-1-phosphate adenylyltransferase small subunit 2%2C chloroplastic	Glycine cleavage system H protein%2C mitochondrial	Glycine, serine and threonine metabolism
LPD1 (OG0006212::H1_transcript)	AGPP (OG0000623::H2_transcript)	1	Starch_syn/deg	Glucose-1-phosphate adenylyltransferase small subunit 2%2C chloroplastic	Dihydrolipoyl dehydrogenase 1%2C chloroplastic	Pyruvate metabolism
ACO1 (OG0001386::H2_protein)	AGPP (OG0000623::H2_transcript)	1	Starch_syn/deg	Glucose-1-phosphate adenylyltransferase small subunit 2%2C chloroplastic	1-aminocyclopropane-1-carboxylate oxidase 1	Cysteine and methionine metabolism
At1g67280 (OG0003835::H1_protein)	AGPP (OG0000623::H2_transcript)	1	Starch_syn/deg	Glucose-1-phosphate adenylyltransferase small subunit 2%2C chloroplastic	Probable lactoylglutathione lyase%2C chloroplastic	Pyruvate metabolism
TPIP1 (OG0007216::H1_protein)	AGPP (OG0000623::H2_transcript)	1	Starch_syn/deg	Glucose-1-phosphate adenylyltransferase small subunit 2%2C chloroplastic	Triosephosphate isomerase%2C cytosolic	Glycolysis / Gluconeogenesis
ADHIII (OG0008025::H2_protein)	AGPP (OG0000623::H2_transcript)	1	Starch_syn/deg	Glucose-1-phosphate adenylyltransferase small subunit 2%2C chloroplastic	Alcohol dehydrogenase class-3	Glycolysis / Gluconeogenesis
DPEP (OG0010095::H2_protein)	AGPP (OG0000623::H2_transcript)	1	Starch_syn/deg	Glucose-1-phosphate adenylyltransferase small subunit 2%2C chloroplastic	4-alpha-glucanotransferase%2C chloroplastic/amyloplastic	Carbon_breakdown
Citramalate	AGPP (OG0000623::H2_transcript)	1	Starch_syn/deg	Glucose-1-phosphate adenylyltransferase small subunit 2%2C chloroplastic	Citramalate	metabolome
Isocitrate	AGPP (OG0000623::H2_transcript)	1	Starch_syn/deg	Glucose-1-phosphate adenylyltransferase small subunit 2%2C chloroplastic	Isocitrate	metabolome
Asparagine	AGPP (OG0000623::H2_transcript)	1	Starch_syn/deg	Glucose-1-phosphate adenylyltransferase small subunit 2%2C chloroplastic	Asparagine	metabolome
Raffinose	AGPP (OG0000623::H2_transcript)	1	Starch_syn/deg	Glucose-1-phosphate adenylyltransferase small subunit 2%2C chloroplastic	Raffinose	metabolome
Sucrose	AGPP (OG0000623::H2_transcript)	1	Starch_syn/deg	Glucose-1-phosphate adenylyltransferase small subunit 2%2C chloroplastic	Sucrose	metabolome
TPS10 (OG0000172::H1_transcript)	PPCK1 (OG0002380::H2_transcript)	1	Carboxylation	Phosphoenolpyruvate carboxylase kinase 1	Probable alpha%2Calpha-trehalose-phosphate synthase [UDP-forming] 10	Starch and sucrose metabolism
BGAL1 (OG0000198::H2_transcript)	PPCK1 (OG0002380::H2_transcript)	1	Carboxylation	Phosphoenolpyruvate carboxylase kinase 1	Beta-galactosidase 1	Galactose metabolism
PFK3 (OG0000572::H2_transcript)	PPCK1 (OG0002380::H2_transcript)	1	Carboxylation	Phosphoenolpyruvate carboxylase kinase 1	ATP-dependent 6-phosphofructokinase 3	Glycolysis / Gluconeogenesis
KCR1 (OG0001037::H2_transcript)	PPCK1 (OG0002380::H2_transcript)	1	Carboxylation	Phosphoenolpyruvate carboxylase kinase 1	Very-long-chain 3-oxoacyl-CoA reductase 1	Fatty acid syn/deg
PPC16 (OG0001285::H1_transcript)	PPCK1 (OG0002380::H2_transcript)	1	Carboxylation	Phosphoenolpyruvate carboxylase kinase 1	Phosphoenolpyruvate carboxylase%2C housekeeping isozyme	Carboxylation
ADO1 (OG0001836::H2_transcript)	PPCK1 (OG0002380::H2_transcript)	1	Carboxylation	Phosphoenolpyruvate carboxylase kinase 1	Adagio protein 1	Circadian rhythm
TFIIB2 (OG0001924::H1_transcript)	PPCK1 (OG0002380::H2_transcript)	1	Carboxylation	Phosphoenolpyruvate carboxylase kinase 1	Transcription initiation factor IIB-2	Regulation
CAC3 (OG0001996::H1_transcript)	PPCK1 (OG0002380::H2_transcript)	1	Carboxylation	Phosphoenolpyruvate carboxylase kinase 1	Acetyl-coenzyme A carboxylase carboxyl transferase subunit alpha%2C chloroplastic	Pyruvate metabolism
RFS1 (OG0002029::H1_transcript)	PPCK1 (OG0002380::H2_transcript)	1	Carboxylation	Phosphoenolpyruvate carboxylase kinase 1	Probable galactinol--sucrose galactosyltransferase 1	Galactose metabolism
KAT1 (OG0002639::H2_transcript)	PPCK1 (OG0002380::H2_transcript)	1	Carboxylation	Phosphoenolpyruvate carboxylase kinase 1	3-ketoacyl CoA thiolase 1%2C peroxisomal	Fatty acid syn/deg
ppt-1 (OG0002741::H2_transcript)	PPCK1 (OG0002380::H2_transcript)	1	Carboxylation	Phosphoenolpyruvate carboxylase kinase 1	Palmitoyl-protein thioesterase 1	Fatty acid syn/deg
TPT (OG0003222::H1_transcript)	PPCK1 (OG0002380::H2_transcript)	1	Carboxylation	Phosphoenolpyruvate carboxylase kinase 1	Triose phosphate/phosphate translocator TPT%2C chloroplastic	Glycolysis / Gluconeogenesis
PGLP1B (OG0003380::H1_transcript)	PPCK1 (OG0002380::H2_transcript)	1	Carboxylation	Phosphoenolpyruvate carboxylase kinase 1	Phosphoglycolate phosphatase 1B%2C chloroplastic	Glyoxylate and dicarboxylate metabolism
FBP (OG0004413::H1_transcript)	PPCK1 (OG0002380::H2_transcript)	1	Carboxylation	Phosphoenolpyruvate carboxylase kinase 1	Fructose-1%2C6-bisphosphatase%2C chloroplastic	Glycolysis / Gluconeogenesis
GDCSP (OG0005683::H1_transcript)	PPCK1 (OG0002380::H2_transcript)	1	Carboxylation	Phosphoenolpyruvate carboxylase kinase 1	Glycine dehydrogenase (decarboxylating)%2C mitochondrial	Glycine, serine and threonine metabolism
GDCSH (OG0005754::H2_transcript)	PPCK1 (OG0002380::H2_transcript)	1	Carboxylation	Phosphoenolpyruvate carboxylase kinase 1	Glycine cleavage system H protein%2C mitochondrial	Glycine, serine and threonine metabolism
LPD1 (OG0006212::H1_transcript)	PPCK1 (OG0002380::H2_transcript)	1	Carboxylation	Phosphoenolpyruvate carboxylase kinase 1	Dihydrolipoyl dehydrogenase 1%2C chloroplastic	Pyruvate metabolism
ACO1 (OG0001386::H2_protein)	PPCK1 (OG0002380::H2_transcript)	1	Carboxylation	Phosphoenolpyruvate carboxylase kinase 1	1-aminocyclopropane-1-carboxylate oxidase 1	Cysteine and methionine metabolism
Os11g0148500 (OG0001777::H2_protein)	PPCK1 (OG0002380::H2_transcript)	1	Carboxylation	Phosphoenolpyruvate carboxylase kinase 1	Pyruvate kinase 1%2C cytosolic	Glycolysis / Gluconeogenesis
GLYR1 (OG0002941::H1_protein)	PPCK1 (OG0002380::H2_transcript)	1	Carboxylation	Phosphoenolpyruvate carboxylase kinase 1	Glyoxylate/succinic semialdehyde reductase 1	Glyoxylate and dicarboxylate metabolism
At1g67280 (OG0003835::H1_protein)	PPCK1 (OG0002380::H2_transcript)	1	Carboxylation	Phosphoenolpyruvate carboxylase kinase 1	Probable lactoylglutathione lyase%2C chloroplastic	Pyruvate metabolism
FDH1 (OG0006222::H1_protein)	PPCK1 (OG0002380::H2_transcript)	1	Carboxylation	Phosphoenolpyruvate carboxylase kinase 1	Formate dehydrogenase%2C mitochondrial	Glyoxylate and dicarboxylate metabolism
TPIP1 (OG0007216::H1_protein)	PPCK1 (OG0002380::H2_transcript)	1	Carboxylation	Phosphoenolpyruvate carboxylase kinase 1	Triosephosphate isomerase%2C cytosolic	Glycolysis / Gluconeogenesis
TPIP1 (OG0007216::H2_protein)	PPCK1 (OG0002380::H2_transcript)	1	Carboxylation	Phosphoenolpyruvate carboxylase kinase 1	Triosephosphate isomerase%2C cytosolic	Glycolysis / Gluconeogenesis
ADHIII (OG0008025::H2_protein)	PPCK1 (OG0002380::H2_transcript)	1	Carboxylation	Phosphoenolpyruvate carboxylase kinase 1	Alcohol dehydrogenase class-3	Glycolysis / Gluconeogenesis
DPEP (OG0010095::H2_protein)	PPCK1 (OG0002380::H2_transcript)	1	Carboxylation	Phosphoenolpyruvate carboxylase kinase 1	4-alpha-glucanotransferase%2C chloroplastic/amyloplastic	Carbon_breakdown
Benzoate	PPCK1 (OG0002380::H2_transcript)	1	Carboxylation	Phosphoenolpyruvate carboxylase kinase 1	Benzoate	metabolome
Citramalate	PPCK1 (OG0002380::H2_transcript)	1	Carboxylation	Phosphoenolpyruvate carboxylase kinase 1	Citramalate	metabolome
Glycerate	PPCK1 (OG0002380::H2_transcript)	1	Carboxylation	Phosphoenolpyruvate carboxylase kinase 1	Glycerate	metabolome
Isocitrate	PPCK1 (OG0002380::H2_transcript)	1	Carboxylation	Phosphoenolpyruvate carboxylase kinase 1	Isocitrate	metabolome
Malic_acid_1-methylester	PPCK1 (OG0002380::H2_transcript)	1	Carboxylation	Phosphoenolpyruvate carboxylase kinase 1	Malic_acid_1-methylester	metabolome
Arginine	PPCK1 (OG0002380::H2_transcript)	1	Carboxylation	Phosphoenolpyruvate carboxylase kinase 1	Arginine	metabolome
Asparagine	PPCK1 (OG0002380::H2_transcript)	1	Carboxylation	Phosphoenolpyruvate carboxylase kinase 1	Asparagine	metabolome
Aspartate	PPCK1 (OG0002380::H2_transcript)	1	Carboxylation	Phosphoenolpyruvate carboxylase kinase 1	Aspartate	metabolome
Fructose	PPCK1 (OG0002380::H2_transcript)	1	Carboxylation	Phosphoenolpyruvate carboxylase kinase 1	Fructose	metabolome
Gluconate	PPCK1 (OG0002380::H2_transcript)	1	Carboxylation	Phosphoenolpyruvate carboxylase kinase 1	Gluconate	metabolome
Glucose	PPCK1 (OG0002380::H2_transcript)	1	Carboxylation	Phosphoenolpyruvate carboxylase kinase 1	Glucose	metabolome
Glycine	PPCK1 (OG0002380::H2_transcript)	1	Carboxylation	Phosphoenolpyruvate carboxylase kinase 1	Glycine	metabolome
Itaconate	PPCK1 (OG0002380::H2_transcript)	1	Carboxylation	Phosphoenolpyruvate carboxylase kinase 1	Itaconate	metabolome
Maltose	PPCK1 (OG0002380::H2_transcript)	1	Carboxylation	Phosphoenolpyruvate carboxylase kinase 1	Maltose	metabolome
Mellibiose	PPCK1 (OG0002380::H2_transcript)	1	Carboxylation	Phosphoenolpyruvate carboxylase kinase 1	Mellibiose	metabolome
myo-Inositol	PPCK1 (OG0002380::H2_transcript)	1	Carboxylation	Phosphoenolpyruvate carboxylase kinase 1	myo-Inositol	metabolome
Phenylalanine	PPCK1 (OG0002380::H2_transcript)	1	Carboxylation	Phosphoenolpyruvate carboxylase kinase 1	Phenylalanine	metabolome
Pyruvate	PPCK1 (OG0002380::H2_transcript)	1	Carboxylation	Phosphoenolpyruvate carboxylase kinase 1	Pyruvate	metabolome
Raffinose	PPCK1 (OG0002380::H2_transcript)	1	Carboxylation	Phosphoenolpyruvate carboxylase kinase 1	Raffinose	metabolome
Succinate	PPCK1 (OG0002380::H2_transcript)	1	Carboxylation	Phosphoenolpyruvate carboxylase kinase 1	Succinate	metabolome
Sucrose	PPCK1 (OG0002380::H2_transcript)	1	Carboxylation	Phosphoenolpyruvate carboxylase kinase 1	Sucrose	metabolome
Threitol	PPCK1 (OG0002380::H2_transcript)	1	Carboxylation	Phosphoenolpyruvate carboxylase kinase 1	Threitol	metabolome
Threonine	PPCK1 (OG0002380::H2_transcript)	1	Carboxylation	Phosphoenolpyruvate carboxylase kinase 1	Threonine	metabolome
Tryptophan	PPCK1 (OG0002380::H2_transcript)	1	Carboxylation	Phosphoenolpyruvate carboxylase kinase 1	Tryptophan	metabolome
Tyrosine	PPCK1 (OG0002380::H2_transcript)	1	Carboxylation	Phosphoenolpyruvate carboxylase kinase 1	Tyrosine	metabolome
TPS10 (OG0000172::H1_transcript)	ACO1 (OG0001386::H2_protein)	1	Cysteine and methionine metabolism	1-aminocyclopropane-1-carboxylate oxidase 1	Probable alpha%2Calpha-trehalose-phosphate synthase [UDP-forming] 10	Starch and sucrose metabolism
BGAL1 (OG0000198::H2_transcript)	ACO1 (OG0001386::H2_protein)	1	Cysteine and methionine metabolism	1-aminocyclopropane-1-carboxylate oxidase 1	Beta-galactosidase 1	Galactose metabolism
PFK3 (OG0000572::H2_transcript)	ACO1 (OG0001386::H2_protein)	1	Cysteine and methionine metabolism	1-aminocyclopropane-1-carboxylate oxidase 1	ATP-dependent 6-phosphofructokinase 3	Glycolysis / Gluconeogenesis
KCR1 (OG0001037::H2_transcript)	ACO1 (OG0001386::H2_protein)	1	Cysteine and methionine metabolism	1-aminocyclopropane-1-carboxylate oxidase 1	Very-long-chain 3-oxoacyl-CoA reductase 1	Fatty acid syn/deg
PPC16 (OG0001285::H1_transcript)	ACO1 (OG0001386::H2_protein)	1	Cysteine and methionine metabolism	1-aminocyclopropane-1-carboxylate oxidase 1	Phosphoenolpyruvate carboxylase%2C housekeeping isozyme	Carboxylation
ACO1 (OG0001386::H2_transcript)	ACO1 (OG0001386::H2_protein)	1	Cysteine and methionine metabolism	1-aminocyclopropane-1-carboxylate oxidase 1	1-aminocyclopropane-1-carboxylate oxidase 1	Cysteine and methionine metabolism
ADO1 (OG0001836::H2_transcript)	ACO1 (OG0001386::H2_protein)	1	Cysteine and methionine metabolism	1-aminocyclopropane-1-carboxylate oxidase 1	Adagio protein 1	Circadian rhythm
TFIIB2 (OG0001924::H1_transcript)	ACO1 (OG0001386::H2_protein)	1	Cysteine and methionine metabolism	1-aminocyclopropane-1-carboxylate oxidase 1	Transcription initiation factor IIB-2	Regulation
CAC3 (OG0001996::H1_transcript)	ACO1 (OG0001386::H2_protein)	1	Cysteine and methionine metabolism	1-aminocyclopropane-1-carboxylate oxidase 1	Acetyl-coenzyme A carboxylase carboxyl transferase subunit alpha%2C chloroplastic	Pyruvate metabolism
RFS1 (OG0002029::H1_transcript)	ACO1 (OG0001386::H2_protein)	1	Cysteine and methionine metabolism	1-aminocyclopropane-1-carboxylate oxidase 1	Probable galactinol--sucrose galactosyltransferase 1	Galactose metabolism
KAT1 (OG0002639::H2_transcript)	ACO1 (OG0001386::H2_protein)	1	Cysteine and methionine metabolism	1-aminocyclopropane-1-carboxylate oxidase 1	3-ketoacyl CoA thiolase 1%2C peroxisomal	Fatty acid syn/deg
ppt-1 (OG0002741::H2_transcript)	ACO1 (OG0001386::H2_protein)	1	Cysteine and methionine metabolism	1-aminocyclopropane-1-carboxylate oxidase 1	Palmitoyl-protein thioesterase 1	Fatty acid syn/deg
TPT (OG0003222::H1_transcript)	ACO1 (OG0001386::H2_protein)	1	Cysteine and methionine metabolism	1-aminocyclopropane-1-carboxylate oxidase 1	Triose phosphate/phosphate translocator TPT%2C chloroplastic	Glycolysis / Gluconeogenesis
PGLP1B (OG0003380::H1_transcript)	ACO1 (OG0001386::H2_protein)	1	Cysteine and methionine metabolism	1-aminocyclopropane-1-carboxylate oxidase 1	Phosphoglycolate phosphatase 1B%2C chloroplastic	Glyoxylate and dicarboxylate metabolism
FBP (OG0004413::H1_transcript)	ACO1 (OG0001386::H2_protein)	1	Cysteine and methionine metabolism	1-aminocyclopropane-1-carboxylate oxidase 1	Fructose-1%2C6-bisphosphatase%2C chloroplastic	Glycolysis / Gluconeogenesis
GWD3 (OG0004784::H2_transcript)	ACO1 (OG0001386::H2_protein)	1	Cysteine and methionine metabolism	1-aminocyclopropane-1-carboxylate oxidase 1	Phosphoglucan%2C water dikinase%2C chloroplastic	Starch_syn/deg
GDCSP (OG0005683::H1_transcript)	ACO1 (OG0001386::H2_protein)	1	Cysteine and methionine metabolism	1-aminocyclopropane-1-carboxylate oxidase 1	Glycine dehydrogenase (decarboxylating)%2C mitochondrial	Glycine, serine and threonine metabolism
GDCSH (OG0005754::H2_transcript)	ACO1 (OG0001386::H2_protein)	1	Cysteine and methionine metabolism	1-aminocyclopropane-1-carboxylate oxidase 1	Glycine cleavage system H protein%2C mitochondrial	Glycine, serine and threonine metabolism
LPD1 (OG0006212::H1_transcript)	ACO1 (OG0001386::H2_protein)	1	Cysteine and methionine metabolism	1-aminocyclopropane-1-carboxylate oxidase 1	Dihydrolipoyl dehydrogenase 1%2C chloroplastic	Pyruvate metabolism
AGPP (OG0000623::H2_transcript)	ACO1 (OG0001386::H2_protein)	1	Cysteine and methionine metabolism	1-aminocyclopropane-1-carboxylate oxidase 1	Glucose-1-phosphate adenylyltransferase small subunit 2%2C chloroplastic	Starch_syn/deg
PPCK1 (OG0002380::H2_transcript)	ACO1 (OG0001386::H2_protein)	1	Cysteine and methionine metabolism	1-aminocyclopropane-1-carboxylate oxidase 1	Phosphoenolpyruvate carboxylase kinase 1	Carboxylation
Os11g0148500 (OG0001777::H2_protein)	ACO1 (OG0001386::H2_protein)	1	Cysteine and methionine metabolism	1-aminocyclopropane-1-carboxylate oxidase 1	Pyruvate kinase 1%2C cytosolic	Glycolysis / Gluconeogenesis
GALM (OG0002143::H2_protein)	ACO1 (OG0001386::H2_protein)	1	Cysteine and methionine metabolism	1-aminocyclopropane-1-carboxylate oxidase 1	Galactose mutarotase	Glycolysis / Gluconeogenesis
GLYR1 (OG0002941::H1_protein)	ACO1 (OG0001386::H2_protein)	1	Cysteine and methionine metabolism	1-aminocyclopropane-1-carboxylate oxidase 1	Glyoxylate/succinic semialdehyde reductase 1	Glyoxylate and dicarboxylate metabolism
At1g67280 (OG0003835::H1_protein)	ACO1 (OG0001386::H2_protein)	1	Cysteine and methionine metabolism	1-aminocyclopropane-1-carboxylate oxidase 1	Probable lactoylglutathione lyase%2C chloroplastic	Pyruvate metabolism
PHO1 (OG0004814::H1_protein)	ACO1 (OG0001386::H2_protein)	1	Cysteine and methionine metabolism	1-aminocyclopropane-1-carboxylate oxidase 1	Alpha-1%2C4 glucan phosphorylase L isozyme%2C chloroplastic/amyloplastic	Starch_syn/deg
FDH1 (OG0006222::H1_protein)	ACO1 (OG0001386::H2_protein)	1	Cysteine and methionine metabolism	1-aminocyclopropane-1-carboxylate oxidase 1	Formate dehydrogenase%2C mitochondrial	Glyoxylate and dicarboxylate metabolism
TPIP1 (OG0007216::H1_protein)	ACO1 (OG0001386::H2_protein)	1	Cysteine and methionine metabolism	1-aminocyclopropane-1-carboxylate oxidase 1	Triosephosphate isomerase%2C cytosolic	Glycolysis / Gluconeogenesis
TPIP1 (OG0007216::H2_protein)	ACO1 (OG0001386::H2_protein)	1	Cysteine and methionine metabolism	1-aminocyclopropane-1-carboxylate oxidase 1	Triosephosphate isomerase%2C cytosolic	Glycolysis / Gluconeogenesis
ADHIII (OG0008025::H2_protein)	ACO1 (OG0001386::H2_protein)	1	Cysteine and methionine metabolism	1-aminocyclopropane-1-carboxylate oxidase 1	Alcohol dehydrogenase class-3	Glycolysis / Gluconeogenesis
DPEP (OG0010095::H2_protein)	ACO1 (OG0001386::H2_protein)	1	Cysteine and methionine metabolism	1-aminocyclopropane-1-carboxylate oxidase 1	4-alpha-glucanotransferase%2C chloroplastic/amyloplastic	Carbon_breakdown
Benzoate	ACO1 (OG0001386::H2_protein)	1	Cysteine and methionine metabolism	1-aminocyclopropane-1-carboxylate oxidase 1	Benzoate	metabolome
Citramalate	ACO1 (OG0001386::H2_protein)	1	Cysteine and methionine metabolism	1-aminocyclopropane-1-carboxylate oxidase 1	Citramalate	metabolome
Glycerate	ACO1 (OG0001386::H2_protein)	1	Cysteine and methionine metabolism	1-aminocyclopropane-1-carboxylate oxidase 1	Glycerate	metabolome
Isocitrate	ACO1 (OG0001386::H2_protein)	1	Cysteine and methionine metabolism	1-aminocyclopropane-1-carboxylate oxidase 1	Isocitrate	metabolome
Malic_acid_1-methylester	ACO1 (OG0001386::H2_protein)	1	Cysteine and methionine metabolism	1-aminocyclopropane-1-carboxylate oxidase 1	Malic_acid_1-methylester	metabolome
Arginine	ACO1 (OG0001386::H2_protein)	1	Cysteine and methionine metabolism	1-aminocyclopropane-1-carboxylate oxidase 1	Arginine	metabolome
Asparagine	ACO1 (OG0001386::H2_protein)	1	Cysteine and methionine metabolism	1-aminocyclopropane-1-carboxylate oxidase 1	Asparagine	metabolome
Aspartate	ACO1 (OG0001386::H2_protein)	1	Cysteine and methionine metabolism	1-aminocyclopropane-1-carboxylate oxidase 1	Aspartate	metabolome
Fructose	ACO1 (OG0001386::H2_protein)	1	Cysteine and methionine metabolism	1-aminocyclopropane-1-carboxylate oxidase 1	Fructose	metabolome
Gluconate	ACO1 (OG0001386::H2_protein)	1	Cysteine and methionine metabolism	1-aminocyclopropane-1-carboxylate oxidase 1	Gluconate	metabolome
Glucose	ACO1 (OG0001386::H2_protein)	1	Cysteine and methionine metabolism	1-aminocyclopropane-1-carboxylate oxidase 1	Glucose	metabolome
Glycine	ACO1 (OG0001386::H2_protein)	1	Cysteine and methionine metabolism	1-aminocyclopropane-1-carboxylate oxidase 1	Glycine	metabolome
Itaconate	ACO1 (OG0001386::H2_protein)	1	Cysteine and methionine metabolism	1-aminocyclopropane-1-carboxylate oxidase 1	Itaconate	metabolome
Maltose	ACO1 (OG0001386::H2_protein)	1	Cysteine and methionine metabolism	1-aminocyclopropane-1-carboxylate oxidase 1	Maltose	metabolome
Mellibiose	ACO1 (OG0001386::H2_protein)	1	Cysteine and methionine metabolism	1-aminocyclopropane-1-carboxylate oxidase 1	Mellibiose	metabolome
myo-Inositol	ACO1 (OG0001386::H2_protein)	1	Cysteine and methionine metabolism	1-aminocyclopropane-1-carboxylate oxidase 1	myo-Inositol	metabolome
Phenylalanine	ACO1 (OG0001386::H2_protein)	1	Cysteine and methionine metabolism	1-aminocyclopropane-1-carboxylate oxidase 1	Phenylalanine	metabolome
Pyruvate	ACO1 (OG0001386::H2_protein)	1	Cysteine and methionine metabolism	1-aminocyclopropane-1-carboxylate oxidase 1	Pyruvate	metabolome
Raffinose	ACO1 (OG0001386::H2_protein)	1	Cysteine and methionine metabolism	1-aminocyclopropane-1-carboxylate oxidase 1	Raffinose	metabolome
Succinate	ACO1 (OG0001386::H2_protein)	1	Cysteine and methionine metabolism	1-aminocyclopropane-1-carboxylate oxidase 1	Succinate	metabolome
Sucrose	ACO1 (OG0001386::H2_protein)	1	Cysteine and methionine metabolism	1-aminocyclopropane-1-carboxylate oxidase 1	Sucrose	metabolome
Threitol	ACO1 (OG0001386::H2_protein)	1	Cysteine and methionine metabolism	1-aminocyclopropane-1-carboxylate oxidase 1	Threitol	metabolome
Threonine	ACO1 (OG0001386::H2_protein)	1	Cysteine and methionine metabolism	1-aminocyclopropane-1-carboxylate oxidase 1	Threonine	metabolome
Tryptophan	ACO1 (OG0001386::H2_protein)	1	Cysteine and methionine metabolism	1-aminocyclopropane-1-carboxylate oxidase 1	Tryptophan	metabolome
Tyrosine	ACO1 (OG0001386::H2_protein)	1	Cysteine and methionine metabolism	1-aminocyclopropane-1-carboxylate oxidase 1	Tyrosine	metabolome
TPS10 (OG0000172::H1_transcript)	Os11g0148500 (OG0001777::H2_protein)	1	Glycolysis / Gluconeogenesis	Pyruvate kinase 1%2C cytosolic	Probable alpha%2Calpha-trehalose-phosphate synthase [UDP-forming] 10	Starch and sucrose metabolism
BGAL1 (OG0000198::H2_transcript)	Os11g0148500 (OG0001777::H2_protein)	1	Glycolysis / Gluconeogenesis	Pyruvate kinase 1%2C cytosolic	Beta-galactosidase 1	Galactose metabolism
PFK3 (OG0000572::H2_transcript)	Os11g0148500 (OG0001777::H2_protein)	1	Glycolysis / Gluconeogenesis	Pyruvate kinase 1%2C cytosolic	ATP-dependent 6-phosphofructokinase 3	Glycolysis / Gluconeogenesis
KCR1 (OG0001037::H2_transcript)	Os11g0148500 (OG0001777::H2_protein)	1	Glycolysis / Gluconeogenesis	Pyruvate kinase 1%2C cytosolic	Very-long-chain 3-oxoacyl-CoA reductase 1	Fatty acid syn/deg
PPC16 (OG0001285::H1_transcript)	Os11g0148500 (OG0001777::H2_protein)	1	Glycolysis / Gluconeogenesis	Pyruvate kinase 1%2C cytosolic	Phosphoenolpyruvate carboxylase%2C housekeeping isozyme	Carboxylation
ADO1 (OG0001836::H2_transcript)	Os11g0148500 (OG0001777::H2_protein)	1	Glycolysis / Gluconeogenesis	Pyruvate kinase 1%2C cytosolic	Adagio protein 1	Circadian rhythm
RFS1 (OG0002029::H1_transcript)	Os11g0148500 (OG0001777::H2_protein)	1	Glycolysis / Gluconeogenesis	Pyruvate kinase 1%2C cytosolic	Probable galactinol--sucrose galactosyltransferase 1	Galactose metabolism
KAT1 (OG0002639::H2_transcript)	Os11g0148500 (OG0001777::H2_protein)	1	Glycolysis / Gluconeogenesis	Pyruvate kinase 1%2C cytosolic	3-ketoacyl CoA thiolase 1%2C peroxisomal	Fatty acid syn/deg
ppt-1 (OG0002741::H2_transcript)	Os11g0148500 (OG0001777::H2_protein)	1	Glycolysis / Gluconeogenesis	Pyruvate kinase 1%2C cytosolic	Palmitoyl-protein thioesterase 1	Fatty acid syn/deg
PGLP1B (OG0003380::H1_transcript)	Os11g0148500 (OG0001777::H2_protein)	1	Glycolysis / Gluconeogenesis	Pyruvate kinase 1%2C cytosolic	Phosphoglycolate phosphatase 1B%2C chloroplastic	Glyoxylate and dicarboxylate metabolism
FBP (OG0004413::H1_transcript)	Os11g0148500 (OG0001777::H2_protein)	1	Glycolysis / Gluconeogenesis	Pyruvate kinase 1%2C cytosolic	Fructose-1%2C6-bisphosphatase%2C chloroplastic	Glycolysis / Gluconeogenesis
GDCSP (OG0005683::H1_transcript)	Os11g0148500 (OG0001777::H2_protein)	1	Glycolysis / Gluconeogenesis	Pyruvate kinase 1%2C cytosolic	Glycine dehydrogenase (decarboxylating)%2C mitochondrial	Glycine, serine and threonine metabolism
GDCSH (OG0005754::H2_transcript)	Os11g0148500 (OG0001777::H2_protein)	1	Glycolysis / Gluconeogenesis	Pyruvate kinase 1%2C cytosolic	Glycine cleavage system H protein%2C mitochondrial	Glycine, serine and threonine metabolism
LPD1 (OG0006212::H1_transcript)	Os11g0148500 (OG0001777::H2_protein)	1	Glycolysis / Gluconeogenesis	Pyruvate kinase 1%2C cytosolic	Dihydrolipoyl dehydrogenase 1%2C chloroplastic	Pyruvate metabolism
PPCK1 (OG0002380::H2_transcript)	Os11g0148500 (OG0001777::H2_protein)	1	Glycolysis / Gluconeogenesis	Pyruvate kinase 1%2C cytosolic	Phosphoenolpyruvate carboxylase kinase 1	Carboxylation
ACO1 (OG0001386::H2_protein)	Os11g0148500 (OG0001777::H2_protein)	1	Glycolysis / Gluconeogenesis	Pyruvate kinase 1%2C cytosolic	1-aminocyclopropane-1-carboxylate oxidase 1	Cysteine and methionine metabolism
GLYR1 (OG0002941::H1_protein)	Os11g0148500 (OG0001777::H2_protein)	1	Glycolysis / Gluconeogenesis	Pyruvate kinase 1%2C cytosolic	Glyoxylate/succinic semialdehyde reductase 1	Glyoxylate and dicarboxylate metabolism
At1g67280 (OG0003835::H1_protein)	Os11g0148500 (OG0001777::H2_protein)	1	Glycolysis / Gluconeogenesis	Pyruvate kinase 1%2C cytosolic	Probable lactoylglutathione lyase%2C chloroplastic	Pyruvate metabolism
TPIP1 (OG0007216::H1_protein)	Os11g0148500 (OG0001777::H2_protein)	1	Glycolysis / Gluconeogenesis	Pyruvate kinase 1%2C cytosolic	Triosephosphate isomerase%2C cytosolic	Glycolysis / Gluconeogenesis
TPIP1 (OG0007216::H2_protein)	Os11g0148500 (OG0001777::H2_protein)	1	Glycolysis / Gluconeogenesis	Pyruvate kinase 1%2C cytosolic	Triosephosphate isomerase%2C cytosolic	Glycolysis / Gluconeogenesis
ADHIII (OG0008025::H2_protein)	Os11g0148500 (OG0001777::H2_protein)	1	Glycolysis / Gluconeogenesis	Pyruvate kinase 1%2C cytosolic	Alcohol dehydrogenase class-3	Glycolysis / Gluconeogenesis
DPEP (OG0010095::H2_protein)	Os11g0148500 (OG0001777::H2_protein)	1	Glycolysis / Gluconeogenesis	Pyruvate kinase 1%2C cytosolic	4-alpha-glucanotransferase%2C chloroplastic/amyloplastic	Carbon_breakdown
Benzoate	Os11g0148500 (OG0001777::H2_protein)	1	Glycolysis / Gluconeogenesis	Pyruvate kinase 1%2C cytosolic	Benzoate	metabolome
Isocitrate	Os11g0148500 (OG0001777::H2_protein)	1	Glycolysis / Gluconeogenesis	Pyruvate kinase 1%2C cytosolic	Isocitrate	metabolome
Arginine	Os11g0148500 (OG0001777::H2_protein)	1	Glycolysis / Gluconeogenesis	Pyruvate kinase 1%2C cytosolic	Arginine	metabolome
Asparagine	Os11g0148500 (OG0001777::H2_protein)	1	Glycolysis / Gluconeogenesis	Pyruvate kinase 1%2C cytosolic	Asparagine	metabolome
Fructose	Os11g0148500 (OG0001777::H2_protein)	1	Glycolysis / Gluconeogenesis	Pyruvate kinase 1%2C cytosolic	Fructose	metabolome
Gluconate	Os11g0148500 (OG0001777::H2_protein)	1	Glycolysis / Gluconeogenesis	Pyruvate kinase 1%2C cytosolic	Gluconate	metabolome
Glucose	Os11g0148500 (OG0001777::H2_protein)	1	Glycolysis / Gluconeogenesis	Pyruvate kinase 1%2C cytosolic	Glucose	metabolome
Glycine	Os11g0148500 (OG0001777::H2_protein)	1	Glycolysis / Gluconeogenesis	Pyruvate kinase 1%2C cytosolic	Glycine	metabolome
Itaconate	Os11g0148500 (OG0001777::H2_protein)	1	Glycolysis / Gluconeogenesis	Pyruvate kinase 1%2C cytosolic	Itaconate	metabolome
Maltose	Os11g0148500 (OG0001777::H2_protein)	1	Glycolysis / Gluconeogenesis	Pyruvate kinase 1%2C cytosolic	Maltose	metabolome
Mellibiose	Os11g0148500 (OG0001777::H2_protein)	1	Glycolysis / Gluconeogenesis	Pyruvate kinase 1%2C cytosolic	Mellibiose	metabolome
myo-Inositol	Os11g0148500 (OG0001777::H2_protein)	1	Glycolysis / Gluconeogenesis	Pyruvate kinase 1%2C cytosolic	myo-Inositol	metabolome
Phenylalanine	Os11g0148500 (OG0001777::H2_protein)	1	Glycolysis / Gluconeogenesis	Pyruvate kinase 1%2C cytosolic	Phenylalanine	metabolome
Pyruvate	Os11g0148500 (OG0001777::H2_protein)	1	Glycolysis / Gluconeogenesis	Pyruvate kinase 1%2C cytosolic	Pyruvate	metabolome
Raffinose	Os11g0148500 (OG0001777::H2_protein)	1	Glycolysis / Gluconeogenesis	Pyruvate kinase 1%2C cytosolic	Raffinose	metabolome
Threitol	Os11g0148500 (OG0001777::H2_protein)	1	Glycolysis / Gluconeogenesis	Pyruvate kinase 1%2C cytosolic	Threitol	metabolome
Threonine	Os11g0148500 (OG0001777::H2_protein)	1	Glycolysis / Gluconeogenesis	Pyruvate kinase 1%2C cytosolic	Threonine	metabolome
Tyrosine	Os11g0148500 (OG0001777::H2_protein)	1	Glycolysis / Gluconeogenesis	Pyruvate kinase 1%2C cytosolic	Tyrosine	metabolome
TPS10 (OG0000172::H1_transcript)	GALM (OG0002143::H2_protein)	1	Glycolysis / Gluconeogenesis	Galactose mutarotase	Probable alpha%2Calpha-trehalose-phosphate synthase [UDP-forming] 10	Starch and sucrose metabolism
PFK3 (OG0000572::H2_transcript)	GALM (OG0002143::H2_protein)	1	Glycolysis / Gluconeogenesis	Galactose mutarotase	ATP-dependent 6-phosphofructokinase 3	Glycolysis / Gluconeogenesis
KCR1 (OG0001037::H2_transcript)	GALM (OG0002143::H2_protein)	1	Glycolysis / Gluconeogenesis	Galactose mutarotase	Very-long-chain 3-oxoacyl-CoA reductase 1	Fatty acid syn/deg
ACO1 (OG0001386::H2_transcript)	GALM (OG0002143::H2_protein)	1	Glycolysis / Gluconeogenesis	Galactose mutarotase	1-aminocyclopropane-1-carboxylate oxidase 1	Cysteine and methionine metabolism
RFS1 (OG0002029::H1_transcript)	GALM (OG0002143::H2_protein)	1	Glycolysis / Gluconeogenesis	Galactose mutarotase	Probable galactinol--sucrose galactosyltransferase 1	Galactose metabolism
KAT1 (OG0002639::H2_transcript)	GALM (OG0002143::H2_protein)	1	Glycolysis / Gluconeogenesis	Galactose mutarotase	3-ketoacyl CoA thiolase 1%2C peroxisomal	Fatty acid syn/deg
ppt-1 (OG0002741::H2_transcript)	GALM (OG0002143::H2_protein)	1	Glycolysis / Gluconeogenesis	Galactose mutarotase	Palmitoyl-protein thioesterase 1	Fatty acid syn/deg
GDCSP (OG0005683::H1_transcript)	GALM (OG0002143::H2_protein)	1	Glycolysis / Gluconeogenesis	Galactose mutarotase	Glycine dehydrogenase (decarboxylating)%2C mitochondrial	Glycine, serine and threonine metabolism
GDCSH (OG0005754::H2_transcript)	GALM (OG0002143::H2_protein)	1	Glycolysis / Gluconeogenesis	Galactose mutarotase	Glycine cleavage system H protein%2C mitochondrial	Glycine, serine and threonine metabolism
LPD1 (OG0006212::H1_transcript)	GALM (OG0002143::H2_protein)	1	Glycolysis / Gluconeogenesis	Galactose mutarotase	Dihydrolipoyl dehydrogenase 1%2C chloroplastic	Pyruvate metabolism
ACO1 (OG0001386::H2_protein)	GALM (OG0002143::H2_protein)	1	Glycolysis / Gluconeogenesis	Galactose mutarotase	1-aminocyclopropane-1-carboxylate oxidase 1	Cysteine and methionine metabolism
At1g67280 (OG0003835::H1_protein)	GALM (OG0002143::H2_protein)	1	Glycolysis / Gluconeogenesis	Galactose mutarotase	Probable lactoylglutathione lyase%2C chloroplastic	Pyruvate metabolism
PHO1 (OG0004814::H1_protein)	GALM (OG0002143::H2_protein)	1	Glycolysis / Gluconeogenesis	Galactose mutarotase	Alpha-1%2C4 glucan phosphorylase L isozyme%2C chloroplastic/amyloplastic	Starch_syn/deg
TPIP1 (OG0007216::H1_protein)	GALM (OG0002143::H2_protein)	1	Glycolysis / Gluconeogenesis	Galactose mutarotase	Triosephosphate isomerase%2C cytosolic	Glycolysis / Gluconeogenesis
ADHIII (OG0008025::H2_protein)	GALM (OG0002143::H2_protein)	1	Glycolysis / Gluconeogenesis	Galactose mutarotase	Alcohol dehydrogenase class-3	Glycolysis / Gluconeogenesis
DPEP (OG0010095::H2_protein)	GALM (OG0002143::H2_protein)	1	Glycolysis / Gluconeogenesis	Galactose mutarotase	4-alpha-glucanotransferase%2C chloroplastic/amyloplastic	Carbon_breakdown
Isocitrate	GALM (OG0002143::H2_protein)	1	Glycolysis / Gluconeogenesis	Galactose mutarotase	Isocitrate	metabolome
Asparagine	GALM (OG0002143::H2_protein)	1	Glycolysis / Gluconeogenesis	Galactose mutarotase	Asparagine	metabolome
Raffinose	GALM (OG0002143::H2_protein)	1	Glycolysis / Gluconeogenesis	Galactose mutarotase	Raffinose	metabolome
TPS10 (OG0000172::H1_transcript)	GLYR1 (OG0002941::H1_protein)	1	Glyoxylate and dicarboxylate metabolism	Glyoxylate/succinic semialdehyde reductase 1	Probable alpha%2Calpha-trehalose-phosphate synthase [UDP-forming] 10	Starch and sucrose metabolism
BGAL1 (OG0000198::H2_transcript)	GLYR1 (OG0002941::H1_protein)	1	Glyoxylate and dicarboxylate metabolism	Glyoxylate/succinic semialdehyde reductase 1	Beta-galactosidase 1	Galactose metabolism
PFK3 (OG0000572::H2_transcript)	GLYR1 (OG0002941::H1_protein)	1	Glyoxylate and dicarboxylate metabolism	Glyoxylate/succinic semialdehyde reductase 1	ATP-dependent 6-phosphofructokinase 3	Glycolysis / Gluconeogenesis
KCR1 (OG0001037::H2_transcript)	GLYR1 (OG0002941::H1_protein)	1	Glyoxylate and dicarboxylate metabolism	Glyoxylate/succinic semialdehyde reductase 1	Very-long-chain 3-oxoacyl-CoA reductase 1	Fatty acid syn/deg
PPC16 (OG0001285::H1_transcript)	GLYR1 (OG0002941::H1_protein)	1	Glyoxylate and dicarboxylate metabolism	Glyoxylate/succinic semialdehyde reductase 1	Phosphoenolpyruvate carboxylase%2C housekeeping isozyme	Carboxylation
ADO1 (OG0001836::H2_transcript)	GLYR1 (OG0002941::H1_protein)	1	Glyoxylate and dicarboxylate metabolism	Glyoxylate/succinic semialdehyde reductase 1	Adagio protein 1	Circadian rhythm
RFS1 (OG0002029::H1_transcript)	GLYR1 (OG0002941::H1_protein)	1	Glyoxylate and dicarboxylate metabolism	Glyoxylate/succinic semialdehyde reductase 1	Probable galactinol--sucrose galactosyltransferase 1	Galactose metabolism
KAT1 (OG0002639::H2_transcript)	GLYR1 (OG0002941::H1_protein)	1	Glyoxylate and dicarboxylate metabolism	Glyoxylate/succinic semialdehyde reductase 1	3-ketoacyl CoA thiolase 1%2C peroxisomal	Fatty acid syn/deg
ppt-1 (OG0002741::H2_transcript)	GLYR1 (OG0002941::H1_protein)	1	Glyoxylate and dicarboxylate metabolism	Glyoxylate/succinic semialdehyde reductase 1	Palmitoyl-protein thioesterase 1	Fatty acid syn/deg
PGLP1B (OG0003380::H1_transcript)	GLYR1 (OG0002941::H1_protein)	1	Glyoxylate and dicarboxylate metabolism	Glyoxylate/succinic semialdehyde reductase 1	Phosphoglycolate phosphatase 1B%2C chloroplastic	Glyoxylate and dicarboxylate metabolism
FBP (OG0004413::H1_transcript)	GLYR1 (OG0002941::H1_protein)	1	Glyoxylate and dicarboxylate metabolism	Glyoxylate/succinic semialdehyde reductase 1	Fructose-1%2C6-bisphosphatase%2C chloroplastic	Glycolysis / Gluconeogenesis
GDCSP (OG0005683::H1_transcript)	GLYR1 (OG0002941::H1_protein)	1	Glyoxylate and dicarboxylate metabolism	Glyoxylate/succinic semialdehyde reductase 1	Glycine dehydrogenase (decarboxylating)%2C mitochondrial	Glycine, serine and threonine metabolism
GDCSH (OG0005754::H2_transcript)	GLYR1 (OG0002941::H1_protein)	1	Glyoxylate and dicarboxylate metabolism	Glyoxylate/succinic semialdehyde reductase 1	Glycine cleavage system H protein%2C mitochondrial	Glycine, serine and threonine metabolism
LPD1 (OG0006212::H1_transcript)	GLYR1 (OG0002941::H1_protein)	1	Glyoxylate and dicarboxylate metabolism	Glyoxylate/succinic semialdehyde reductase 1	Dihydrolipoyl dehydrogenase 1%2C chloroplastic	Pyruvate metabolism
PPCK1 (OG0002380::H2_transcript)	GLYR1 (OG0002941::H1_protein)	1	Glyoxylate and dicarboxylate metabolism	Glyoxylate/succinic semialdehyde reductase 1	Phosphoenolpyruvate carboxylase kinase 1	Carboxylation
ACO1 (OG0001386::H2_protein)	GLYR1 (OG0002941::H1_protein)	1	Glyoxylate and dicarboxylate metabolism	Glyoxylate/succinic semialdehyde reductase 1	1-aminocyclopropane-1-carboxylate oxidase 1	Cysteine and methionine metabolism
Os11g0148500 (OG0001777::H2_protein)	GLYR1 (OG0002941::H1_protein)	1	Glyoxylate and dicarboxylate metabolism	Glyoxylate/succinic semialdehyde reductase 1	Pyruvate kinase 1%2C cytosolic	Glycolysis / Gluconeogenesis
At1g67280 (OG0003835::H1_protein)	GLYR1 (OG0002941::H1_protein)	1	Glyoxylate and dicarboxylate metabolism	Glyoxylate/succinic semialdehyde reductase 1	Probable lactoylglutathione lyase%2C chloroplastic	Pyruvate metabolism
TPIP1 (OG0007216::H1_protein)	GLYR1 (OG0002941::H1_protein)	1	Glyoxylate and dicarboxylate metabolism	Glyoxylate/succinic semialdehyde reductase 1	Triosephosphate isomerase%2C cytosolic	Glycolysis / Gluconeogenesis
TPIP1 (OG0007216::H2_protein)	GLYR1 (OG0002941::H1_protein)	1	Glyoxylate and dicarboxylate metabolism	Glyoxylate/succinic semialdehyde reductase 1	Triosephosphate isomerase%2C cytosolic	Glycolysis / Gluconeogenesis
ADHIII (OG0008025::H2_protein)	GLYR1 (OG0002941::H1_protein)	1	Glyoxylate and dicarboxylate metabolism	Glyoxylate/succinic semialdehyde reductase 1	Alcohol dehydrogenase class-3	Glycolysis / Gluconeogenesis
DPEP (OG0010095::H2_protein)	GLYR1 (OG0002941::H1_protein)	1	Glyoxylate and dicarboxylate metabolism	Glyoxylate/succinic semialdehyde reductase 1	4-alpha-glucanotransferase%2C chloroplastic/amyloplastic	Carbon_breakdown
Benzoate	GLYR1 (OG0002941::H1_protein)	1	Glyoxylate and dicarboxylate metabolism	Glyoxylate/succinic semialdehyde reductase 1	Benzoate	metabolome
Isocitrate	GLYR1 (OG0002941::H1_protein)	1	Glyoxylate and dicarboxylate metabolism	Glyoxylate/succinic semialdehyde reductase 1	Isocitrate	metabolome
Arginine	GLYR1 (OG0002941::H1_protein)	1	Glyoxylate and dicarboxylate metabolism	Glyoxylate/succinic semialdehyde reductase 1	Arginine	metabolome
Asparagine	GLYR1 (OG0002941::H1_protein)	1	Glyoxylate and dicarboxylate metabolism	Glyoxylate/succinic semialdehyde reductase 1	Asparagine	metabolome
Fructose	GLYR1 (OG0002941::H1_protein)	1	Glyoxylate and dicarboxylate metabolism	Glyoxylate/succinic semialdehyde reductase 1	Fructose	metabolome
Gluconate	GLYR1 (OG0002941::H1_protein)	1	Glyoxylate and dicarboxylate metabolism	Glyoxylate/succinic semialdehyde reductase 1	Gluconate	metabolome
Glucose	GLYR1 (OG0002941::H1_protein)	1	Glyoxylate and dicarboxylate metabolism	Glyoxylate/succinic semialdehyde reductase 1	Glucose	metabolome
Glycine	GLYR1 (OG0002941::H1_protein)	1	Glyoxylate and dicarboxylate metabolism	Glyoxylate/succinic semialdehyde reductase 1	Glycine	metabolome
Itaconate	GLYR1 (OG0002941::H1_protein)	1	Glyoxylate and dicarboxylate metabolism	Glyoxylate/succinic semialdehyde reductase 1	Itaconate	metabolome
Maltose	GLYR1 (OG0002941::H1_protein)	1	Glyoxylate and dicarboxylate metabolism	Glyoxylate/succinic semialdehyde reductase 1	Maltose	metabolome
Mellibiose	GLYR1 (OG0002941::H1_protein)	1	Glyoxylate and dicarboxylate metabolism	Glyoxylate/succinic semialdehyde reductase 1	Mellibiose	metabolome
myo-Inositol	GLYR1 (OG0002941::H1_protein)	1	Glyoxylate and dicarboxylate metabolism	Glyoxylate/succinic semialdehyde reductase 1	myo-Inositol	metabolome
Phenylalanine	GLYR1 (OG0002941::H1_protein)	1	Glyoxylate and dicarboxylate metabolism	Glyoxylate/succinic semialdehyde reductase 1	Phenylalanine	metabolome
Pyruvate	GLYR1 (OG0002941::H1_protein)	1	Glyoxylate and dicarboxylate metabolism	Glyoxylate/succinic semialdehyde reductase 1	Pyruvate	metabolome
Raffinose	GLYR1 (OG0002941::H1_protein)	1	Glyoxylate and dicarboxylate metabolism	Glyoxylate/succinic semialdehyde reductase 1	Raffinose	metabolome
Threitol	GLYR1 (OG0002941::H1_protein)	1	Glyoxylate and dicarboxylate metabolism	Glyoxylate/succinic semialdehyde reductase 1	Threitol	metabolome
Threonine	GLYR1 (OG0002941::H1_protein)	1	Glyoxylate and dicarboxylate metabolism	Glyoxylate/succinic semialdehyde reductase 1	Threonine	metabolome
Tyrosine	GLYR1 (OG0002941::H1_protein)	1	Glyoxylate and dicarboxylate metabolism	Glyoxylate/succinic semialdehyde reductase 1	Tyrosine	metabolome
TPS10 (OG0000172::H1_transcript)	At1g67280 (OG0003835::H1_protein)	1	Pyruvate metabolism	Probable lactoylglutathione lyase%2C chloroplastic	Probable alpha%2Calpha-trehalose-phosphate synthase [UDP-forming] 10	Starch and sucrose metabolism
BGAL1 (OG0000198::H2_transcript)	At1g67280 (OG0003835::H1_protein)	1	Pyruvate metabolism	Probable lactoylglutathione lyase%2C chloroplastic	Beta-galactosidase 1	Galactose metabolism
PFK3 (OG0000572::H2_transcript)	At1g67280 (OG0003835::H1_protein)	1	Pyruvate metabolism	Probable lactoylglutathione lyase%2C chloroplastic	ATP-dependent 6-phosphofructokinase 3	Glycolysis / Gluconeogenesis
KCR1 (OG0001037::H2_transcript)	At1g67280 (OG0003835::H1_protein)	1	Pyruvate metabolism	Probable lactoylglutathione lyase%2C chloroplastic	Very-long-chain 3-oxoacyl-CoA reductase 1	Fatty acid syn/deg
PPC16 (OG0001285::H1_transcript)	At1g67280 (OG0003835::H1_protein)	1	Pyruvate metabolism	Probable lactoylglutathione lyase%2C chloroplastic	Phosphoenolpyruvate carboxylase%2C housekeeping isozyme	Carboxylation
ACO1 (OG0001386::H2_transcript)	At1g67280 (OG0003835::H1_protein)	1	Pyruvate metabolism	Probable lactoylglutathione lyase%2C chloroplastic	1-aminocyclopropane-1-carboxylate oxidase 1	Cysteine and methionine metabolism
ADO1 (OG0001836::H2_transcript)	At1g67280 (OG0003835::H1_protein)	1	Pyruvate metabolism	Probable lactoylglutathione lyase%2C chloroplastic	Adagio protein 1	Circadian rhythm
TFIIB2 (OG0001924::H1_transcript)	At1g67280 (OG0003835::H1_protein)	1	Pyruvate metabolism	Probable lactoylglutathione lyase%2C chloroplastic	Transcription initiation factor IIB-2	Regulation
CAC3 (OG0001996::H1_transcript)	At1g67280 (OG0003835::H1_protein)	1	Pyruvate metabolism	Probable lactoylglutathione lyase%2C chloroplastic	Acetyl-coenzyme A carboxylase carboxyl transferase subunit alpha%2C chloroplastic	Pyruvate metabolism
RFS1 (OG0002029::H1_transcript)	At1g67280 (OG0003835::H1_protein)	1	Pyruvate metabolism	Probable lactoylglutathione lyase%2C chloroplastic	Probable galactinol--sucrose galactosyltransferase 1	Galactose metabolism
KAT1 (OG0002639::H2_transcript)	At1g67280 (OG0003835::H1_protein)	1	Pyruvate metabolism	Probable lactoylglutathione lyase%2C chloroplastic	3-ketoacyl CoA thiolase 1%2C peroxisomal	Fatty acid syn/deg
ppt-1 (OG0002741::H2_transcript)	At1g67280 (OG0003835::H1_protein)	1	Pyruvate metabolism	Probable lactoylglutathione lyase%2C chloroplastic	Palmitoyl-protein thioesterase 1	Fatty acid syn/deg
TPT (OG0003222::H1_transcript)	At1g67280 (OG0003835::H1_protein)	1	Pyruvate metabolism	Probable lactoylglutathione lyase%2C chloroplastic	Triose phosphate/phosphate translocator TPT%2C chloroplastic	Glycolysis / Gluconeogenesis
PGLP1B (OG0003380::H1_transcript)	At1g67280 (OG0003835::H1_protein)	1	Pyruvate metabolism	Probable lactoylglutathione lyase%2C chloroplastic	Phosphoglycolate phosphatase 1B%2C chloroplastic	Glyoxylate and dicarboxylate metabolism
FBP (OG0004413::H1_transcript)	At1g67280 (OG0003835::H1_protein)	1	Pyruvate metabolism	Probable lactoylglutathione lyase%2C chloroplastic	Fructose-1%2C6-bisphosphatase%2C chloroplastic	Glycolysis / Gluconeogenesis
GWD3 (OG0004784::H2_transcript)	At1g67280 (OG0003835::H1_protein)	1	Pyruvate metabolism	Probable lactoylglutathione lyase%2C chloroplastic	Phosphoglucan%2C water dikinase%2C chloroplastic	Starch_syn/deg
GDCSP (OG0005683::H1_transcript)	At1g67280 (OG0003835::H1_protein)	1	Pyruvate metabolism	Probable lactoylglutathione lyase%2C chloroplastic	Glycine dehydrogenase (decarboxylating)%2C mitochondrial	Glycine, serine and threonine metabolism
GDCSH (OG0005754::H2_transcript)	At1g67280 (OG0003835::H1_protein)	1	Pyruvate metabolism	Probable lactoylglutathione lyase%2C chloroplastic	Glycine cleavage system H protein%2C mitochondrial	Glycine, serine and threonine metabolism
LPD1 (OG0006212::H1_transcript)	At1g67280 (OG0003835::H1_protein)	1	Pyruvate metabolism	Probable lactoylglutathione lyase%2C chloroplastic	Dihydrolipoyl dehydrogenase 1%2C chloroplastic	Pyruvate metabolism
AGPP (OG0000623::H2_transcript)	At1g67280 (OG0003835::H1_protein)	1	Pyruvate metabolism	Probable lactoylglutathione lyase%2C chloroplastic	Glucose-1-phosphate adenylyltransferase small subunit 2%2C chloroplastic	Starch_syn/deg
PPCK1 (OG0002380::H2_transcript)	At1g67280 (OG0003835::H1_protein)	1	Pyruvate metabolism	Probable lactoylglutathione lyase%2C chloroplastic	Phosphoenolpyruvate carboxylase kinase 1	Carboxylation
ACO1 (OG0001386::H2_protein)	At1g67280 (OG0003835::H1_protein)	1	Pyruvate metabolism	Probable lactoylglutathione lyase%2C chloroplastic	1-aminocyclopropane-1-carboxylate oxidase 1	Cysteine and methionine metabolism
Os11g0148500 (OG0001777::H2_protein)	At1g67280 (OG0003835::H1_protein)	1	Pyruvate metabolism	Probable lactoylglutathione lyase%2C chloroplastic	Pyruvate kinase 1%2C cytosolic	Glycolysis / Gluconeogenesis
GALM (OG0002143::H2_protein)	At1g67280 (OG0003835::H1_protein)	1	Pyruvate metabolism	Probable lactoylglutathione lyase%2C chloroplastic	Galactose mutarotase	Glycolysis / Gluconeogenesis
GLYR1 (OG0002941::H1_protein)	At1g67280 (OG0003835::H1_protein)	1	Pyruvate metabolism	Probable lactoylglutathione lyase%2C chloroplastic	Glyoxylate/succinic semialdehyde reductase 1	Glyoxylate and dicarboxylate metabolism
PHO1 (OG0004814::H1_protein)	At1g67280 (OG0003835::H1_protein)	1	Pyruvate metabolism	Probable lactoylglutathione lyase%2C chloroplastic	Alpha-1%2C4 glucan phosphorylase L isozyme%2C chloroplastic/amyloplastic	Starch_syn/deg
FDH1 (OG0006222::H1_protein)	At1g67280 (OG0003835::H1_protein)	1	Pyruvate metabolism	Probable lactoylglutathione lyase%2C chloroplastic	Formate dehydrogenase%2C mitochondrial	Glyoxylate and dicarboxylate metabolism
TPIP1 (OG0007216::H1_protein)	At1g67280 (OG0003835::H1_protein)	1	Pyruvate metabolism	Probable lactoylglutathione lyase%2C chloroplastic	Triosephosphate isomerase%2C cytosolic	Glycolysis / Gluconeogenesis
TPIP1 (OG0007216::H2_protein)	At1g67280 (OG0003835::H1_protein)	1	Pyruvate metabolism	Probable lactoylglutathione lyase%2C chloroplastic	Triosephosphate isomerase%2C cytosolic	Glycolysis / Gluconeogenesis
ADHIII (OG0008025::H2_protein)	At1g67280 (OG0003835::H1_protein)	1	Pyruvate metabolism	Probable lactoylglutathione lyase%2C chloroplastic	Alcohol dehydrogenase class-3	Glycolysis / Gluconeogenesis
DPEP (OG0010095::H2_protein)	At1g67280 (OG0003835::H1_protein)	1	Pyruvate metabolism	Probable lactoylglutathione lyase%2C chloroplastic	4-alpha-glucanotransferase%2C chloroplastic/amyloplastic	Carbon_breakdown
Benzoate	At1g67280 (OG0003835::H1_protein)	1	Pyruvate metabolism	Probable lactoylglutathione lyase%2C chloroplastic	Benzoate	metabolome
Citramalate	At1g67280 (OG0003835::H1_protein)	1	Pyruvate metabolism	Probable lactoylglutathione lyase%2C chloroplastic	Citramalate	metabolome
Glycerate	At1g67280 (OG0003835::H1_protein)	1	Pyruvate metabolism	Probable lactoylglutathione lyase%2C chloroplastic	Glycerate	metabolome
Isocitrate	At1g67280 (OG0003835::H1_protein)	1	Pyruvate metabolism	Probable lactoylglutathione lyase%2C chloroplastic	Isocitrate	metabolome
Malic_acid_1-methylester	At1g67280 (OG0003835::H1_protein)	1	Pyruvate metabolism	Probable lactoylglutathione lyase%2C chloroplastic	Malic_acid_1-methylester	metabolome
Arginine	At1g67280 (OG0003835::H1_protein)	1	Pyruvate metabolism	Probable lactoylglutathione lyase%2C chloroplastic	Arginine	metabolome
Asparagine	At1g67280 (OG0003835::H1_protein)	1	Pyruvate metabolism	Probable lactoylglutathione lyase%2C chloroplastic	Asparagine	metabolome
Aspartate	At1g67280 (OG0003835::H1_protein)	1	Pyruvate metabolism	Probable lactoylglutathione lyase%2C chloroplastic	Aspartate	metabolome
Fructose	At1g67280 (OG0003835::H1_protein)	1	Pyruvate metabolism	Probable lactoylglutathione lyase%2C chloroplastic	Fructose	metabolome
Gluconate	At1g67280 (OG0003835::H1_protein)	1	Pyruvate metabolism	Probable lactoylglutathione lyase%2C chloroplastic	Gluconate	metabolome
Glucose	At1g67280 (OG0003835::H1_protein)	1	Pyruvate metabolism	Probable lactoylglutathione lyase%2C chloroplastic	Glucose	metabolome
Glycine	At1g67280 (OG0003835::H1_protein)	1	Pyruvate metabolism	Probable lactoylglutathione lyase%2C chloroplastic	Glycine	metabolome
Itaconate	At1g67280 (OG0003835::H1_protein)	1	Pyruvate metabolism	Probable lactoylglutathione lyase%2C chloroplastic	Itaconate	metabolome
Maltose	At1g67280 (OG0003835::H1_protein)	1	Pyruvate metabolism	Probable lactoylglutathione lyase%2C chloroplastic	Maltose	metabolome
Mellibiose	At1g67280 (OG0003835::H1_protein)	1	Pyruvate metabolism	Probable lactoylglutathione lyase%2C chloroplastic	Mellibiose	metabolome
myo-Inositol	At1g67280 (OG0003835::H1_protein)	1	Pyruvate metabolism	Probable lactoylglutathione lyase%2C chloroplastic	myo-Inositol	metabolome
Phenylalanine	At1g67280 (OG0003835::H1_protein)	1	Pyruvate metabolism	Probable lactoylglutathione lyase%2C chloroplastic	Phenylalanine	metabolome
Pyruvate	At1g67280 (OG0003835::H1_protein)	1	Pyruvate metabolism	Probable lactoylglutathione lyase%2C chloroplastic	Pyruvate	metabolome
Raffinose	At1g67280 (OG0003835::H1_protein)	1	Pyruvate metabolism	Probable lactoylglutathione lyase%2C chloroplastic	Raffinose	metabolome
Succinate	At1g67280 (OG0003835::H1_protein)	1	Pyruvate metabolism	Probable lactoylglutathione lyase%2C chloroplastic	Succinate	metabolome
Sucrose	At1g67280 (OG0003835::H1_protein)	1	Pyruvate metabolism	Probable lactoylglutathione lyase%2C chloroplastic	Sucrose	metabolome
Threitol	At1g67280 (OG0003835::H1_protein)	1	Pyruvate metabolism	Probable lactoylglutathione lyase%2C chloroplastic	Threitol	metabolome
Threonine	At1g67280 (OG0003835::H1_protein)	1	Pyruvate metabolism	Probable lactoylglutathione lyase%2C chloroplastic	Threonine	metabolome
Tryptophan	At1g67280 (OG0003835::H1_protein)	1	Pyruvate metabolism	Probable lactoylglutathione lyase%2C chloroplastic	Tryptophan	metabolome
Tyrosine	At1g67280 (OG0003835::H1_protein)	1	Pyruvate metabolism	Probable lactoylglutathione lyase%2C chloroplastic	Tyrosine	metabolome
TPS10 (OG0000172::H1_transcript)	PHO1 (OG0004814::H1_protein)	1	Starch_syn/deg	Alpha-1%2C4 glucan phosphorylase L isozyme%2C chloroplastic/amyloplastic	Probable alpha%2Calpha-trehalose-phosphate synthase [UDP-forming] 10	Starch and sucrose metabolism
PFK3 (OG0000572::H2_transcript)	PHO1 (OG0004814::H1_protein)	1	Starch_syn/deg	Alpha-1%2C4 glucan phosphorylase L isozyme%2C chloroplastic/amyloplastic	ATP-dependent 6-phosphofructokinase 3	Glycolysis / Gluconeogenesis
KCR1 (OG0001037::H2_transcript)	PHO1 (OG0004814::H1_protein)	1	Starch_syn/deg	Alpha-1%2C4 glucan phosphorylase L isozyme%2C chloroplastic/amyloplastic	Very-long-chain 3-oxoacyl-CoA reductase 1	Fatty acid syn/deg
ACO1 (OG0001386::H2_transcript)	PHO1 (OG0004814::H1_protein)	1	Starch_syn/deg	Alpha-1%2C4 glucan phosphorylase L isozyme%2C chloroplastic/amyloplastic	1-aminocyclopropane-1-carboxylate oxidase 1	Cysteine and methionine metabolism
RFS1 (OG0002029::H1_transcript)	PHO1 (OG0004814::H1_protein)	1	Starch_syn/deg	Alpha-1%2C4 glucan phosphorylase L isozyme%2C chloroplastic/amyloplastic	Probable galactinol--sucrose galactosyltransferase 1	Galactose metabolism
KAT1 (OG0002639::H2_transcript)	PHO1 (OG0004814::H1_protein)	1	Starch_syn/deg	Alpha-1%2C4 glucan phosphorylase L isozyme%2C chloroplastic/amyloplastic	3-ketoacyl CoA thiolase 1%2C peroxisomal	Fatty acid syn/deg
ppt-1 (OG0002741::H2_transcript)	PHO1 (OG0004814::H1_protein)	1	Starch_syn/deg	Alpha-1%2C4 glucan phosphorylase L isozyme%2C chloroplastic/amyloplastic	Palmitoyl-protein thioesterase 1	Fatty acid syn/deg
GDCSP (OG0005683::H1_transcript)	PHO1 (OG0004814::H1_protein)	1	Starch_syn/deg	Alpha-1%2C4 glucan phosphorylase L isozyme%2C chloroplastic/amyloplastic	Glycine dehydrogenase (decarboxylating)%2C mitochondrial	Glycine, serine and threonine metabolism
GDCSH (OG0005754::H2_transcript)	PHO1 (OG0004814::H1_protein)	1	Starch_syn/deg	Alpha-1%2C4 glucan phosphorylase L isozyme%2C chloroplastic/amyloplastic	Glycine cleavage system H protein%2C mitochondrial	Glycine, serine and threonine metabolism
LPD1 (OG0006212::H1_transcript)	PHO1 (OG0004814::H1_protein)	1	Starch_syn/deg	Alpha-1%2C4 glucan phosphorylase L isozyme%2C chloroplastic/amyloplastic	Dihydrolipoyl dehydrogenase 1%2C chloroplastic	Pyruvate metabolism
ACO1 (OG0001386::H2_protein)	PHO1 (OG0004814::H1_protein)	1	Starch_syn/deg	Alpha-1%2C4 glucan phosphorylase L isozyme%2C chloroplastic/amyloplastic	1-aminocyclopropane-1-carboxylate oxidase 1	Cysteine and methionine metabolism
GALM (OG0002143::H2_protein)	PHO1 (OG0004814::H1_protein)	1	Starch_syn/deg	Alpha-1%2C4 glucan phosphorylase L isozyme%2C chloroplastic/amyloplastic	Galactose mutarotase	Glycolysis / Gluconeogenesis
At1g67280 (OG0003835::H1_protein)	PHO1 (OG0004814::H1_protein)	1	Starch_syn/deg	Alpha-1%2C4 glucan phosphorylase L isozyme%2C chloroplastic/amyloplastic	Probable lactoylglutathione lyase%2C chloroplastic	Pyruvate metabolism
TPIP1 (OG0007216::H1_protein)	PHO1 (OG0004814::H1_protein)	1	Starch_syn/deg	Alpha-1%2C4 glucan phosphorylase L isozyme%2C chloroplastic/amyloplastic	Triosephosphate isomerase%2C cytosolic	Glycolysis / Gluconeogenesis
ADHIII (OG0008025::H2_protein)	PHO1 (OG0004814::H1_protein)	1	Starch_syn/deg	Alpha-1%2C4 glucan phosphorylase L isozyme%2C chloroplastic/amyloplastic	Alcohol dehydrogenase class-3	Glycolysis / Gluconeogenesis
DPEP (OG0010095::H2_protein)	PHO1 (OG0004814::H1_protein)	1	Starch_syn/deg	Alpha-1%2C4 glucan phosphorylase L isozyme%2C chloroplastic/amyloplastic	4-alpha-glucanotransferase%2C chloroplastic/amyloplastic	Carbon_breakdown
Isocitrate	PHO1 (OG0004814::H1_protein)	1	Starch_syn/deg	Alpha-1%2C4 glucan phosphorylase L isozyme%2C chloroplastic/amyloplastic	Isocitrate	metabolome
Asparagine	PHO1 (OG0004814::H1_protein)	1	Starch_syn/deg	Alpha-1%2C4 glucan phosphorylase L isozyme%2C chloroplastic/amyloplastic	Asparagine	metabolome
Raffinose	PHO1 (OG0004814::H1_protein)	1	Starch_syn/deg	Alpha-1%2C4 glucan phosphorylase L isozyme%2C chloroplastic/amyloplastic	Raffinose	metabolome
TPS10 (OG0000172::H1_transcript)	FDH1 (OG0006222::H1_protein)	1	Glyoxylate and dicarboxylate metabolism	Formate dehydrogenase%2C mitochondrial	Probable alpha%2Calpha-trehalose-phosphate synthase [UDP-forming] 10	Starch and sucrose metabolism
PFK3 (OG0000572::H2_transcript)	FDH1 (OG0006222::H1_protein)	1	Glyoxylate and dicarboxylate metabolism	Formate dehydrogenase%2C mitochondrial	ATP-dependent 6-phosphofructokinase 3	Glycolysis / Gluconeogenesis
KCR1 (OG0001037::H2_transcript)	FDH1 (OG0006222::H1_protein)	1	Glyoxylate and dicarboxylate metabolism	Formate dehydrogenase%2C mitochondrial	Very-long-chain 3-oxoacyl-CoA reductase 1	Fatty acid syn/deg
PPC16 (OG0001285::H1_transcript)	FDH1 (OG0006222::H1_protein)	1	Glyoxylate and dicarboxylate metabolism	Formate dehydrogenase%2C mitochondrial	Phosphoenolpyruvate carboxylase%2C housekeeping isozyme	Carboxylation
ADO1 (OG0001836::H2_transcript)	FDH1 (OG0006222::H1_protein)	1	Glyoxylate and dicarboxylate metabolism	Formate dehydrogenase%2C mitochondrial	Adagio protein 1	Circadian rhythm
TFIIB2 (OG0001924::H1_transcript)	FDH1 (OG0006222::H1_protein)	1	Glyoxylate and dicarboxylate metabolism	Formate dehydrogenase%2C mitochondrial	Transcription initiation factor IIB-2	Regulation
RFS1 (OG0002029::H1_transcript)	FDH1 (OG0006222::H1_protein)	1	Glyoxylate and dicarboxylate metabolism	Formate dehydrogenase%2C mitochondrial	Probable galactinol--sucrose galactosyltransferase 1	Galactose metabolism
KAT1 (OG0002639::H2_transcript)	FDH1 (OG0006222::H1_protein)	1	Glyoxylate and dicarboxylate metabolism	Formate dehydrogenase%2C mitochondrial	3-ketoacyl CoA thiolase 1%2C peroxisomal	Fatty acid syn/deg
ppt-1 (OG0002741::H2_transcript)	FDH1 (OG0006222::H1_protein)	1	Glyoxylate and dicarboxylate metabolism	Formate dehydrogenase%2C mitochondrial	Palmitoyl-protein thioesterase 1	Fatty acid syn/deg
TPT (OG0003222::H1_transcript)	FDH1 (OG0006222::H1_protein)	1	Glyoxylate and dicarboxylate metabolism	Formate dehydrogenase%2C mitochondrial	Triose phosphate/phosphate translocator TPT%2C chloroplastic	Glycolysis / Gluconeogenesis
PGLP1B (OG0003380::H1_transcript)	FDH1 (OG0006222::H1_protein)	1	Glyoxylate and dicarboxylate metabolism	Formate dehydrogenase%2C mitochondrial	Phosphoglycolate phosphatase 1B%2C chloroplastic	Glyoxylate and dicarboxylate metabolism
GDCSP (OG0005683::H1_transcript)	FDH1 (OG0006222::H1_protein)	1	Glyoxylate and dicarboxylate metabolism	Formate dehydrogenase%2C mitochondrial	Glycine dehydrogenase (decarboxylating)%2C mitochondrial	Glycine, serine and threonine metabolism
GDCSH (OG0005754::H2_transcript)	FDH1 (OG0006222::H1_protein)	1	Glyoxylate and dicarboxylate metabolism	Formate dehydrogenase%2C mitochondrial	Glycine cleavage system H protein%2C mitochondrial	Glycine, serine and threonine metabolism
LPD1 (OG0006212::H1_transcript)	FDH1 (OG0006222::H1_protein)	1	Glyoxylate and dicarboxylate metabolism	Formate dehydrogenase%2C mitochondrial	Dihydrolipoyl dehydrogenase 1%2C chloroplastic	Pyruvate metabolism
PPCK1 (OG0002380::H2_transcript)	FDH1 (OG0006222::H1_protein)	1	Glyoxylate and dicarboxylate metabolism	Formate dehydrogenase%2C mitochondrial	Phosphoenolpyruvate carboxylase kinase 1	Carboxylation
ACO1 (OG0001386::H2_protein)	FDH1 (OG0006222::H1_protein)	1	Glyoxylate and dicarboxylate metabolism	Formate dehydrogenase%2C mitochondrial	1-aminocyclopropane-1-carboxylate oxidase 1	Cysteine and methionine metabolism
At1g67280 (OG0003835::H1_protein)	FDH1 (OG0006222::H1_protein)	1	Glyoxylate and dicarboxylate metabolism	Formate dehydrogenase%2C mitochondrial	Probable lactoylglutathione lyase%2C chloroplastic	Pyruvate metabolism
TPIP1 (OG0007216::H1_protein)	FDH1 (OG0006222::H1_protein)	1	Glyoxylate and dicarboxylate metabolism	Formate dehydrogenase%2C mitochondrial	Triosephosphate isomerase%2C cytosolic	Glycolysis / Gluconeogenesis
TPIP1 (OG0007216::H2_protein)	FDH1 (OG0006222::H1_protein)	1	Glyoxylate and dicarboxylate metabolism	Formate dehydrogenase%2C mitochondrial	Triosephosphate isomerase%2C cytosolic	Glycolysis / Gluconeogenesis
ADHIII (OG0008025::H2_protein)	FDH1 (OG0006222::H1_protein)	1	Glyoxylate and dicarboxylate metabolism	Formate dehydrogenase%2C mitochondrial	Alcohol dehydrogenase class-3	Glycolysis / Gluconeogenesis
DPEP (OG0010095::H2_protein)	FDH1 (OG0006222::H1_protein)	1	Glyoxylate and dicarboxylate metabolism	Formate dehydrogenase%2C mitochondrial	4-alpha-glucanotransferase%2C chloroplastic/amyloplastic	Carbon_breakdown
Benzoate	FDH1 (OG0006222::H1_protein)	1	Glyoxylate and dicarboxylate metabolism	Formate dehydrogenase%2C mitochondrial	Benzoate	metabolome
Citramalate	FDH1 (OG0006222::H1_protein)	1	Glyoxylate and dicarboxylate metabolism	Formate dehydrogenase%2C mitochondrial	Citramalate	metabolome
Glycerate	FDH1 (OG0006222::H1_protein)	1	Glyoxylate and dicarboxylate metabolism	Formate dehydrogenase%2C mitochondrial	Glycerate	metabolome
Isocitrate	FDH1 (OG0006222::H1_protein)	1	Glyoxylate and dicarboxylate metabolism	Formate dehydrogenase%2C mitochondrial	Isocitrate	metabolome
Malic_acid_1-methylester	FDH1 (OG0006222::H1_protein)	1	Glyoxylate and dicarboxylate metabolism	Formate dehydrogenase%2C mitochondrial	Malic_acid_1-methylester	metabolome
Arginine	FDH1 (OG0006222::H1_protein)	1	Glyoxylate and dicarboxylate metabolism	Formate dehydrogenase%2C mitochondrial	Arginine	metabolome
Asparagine	FDH1 (OG0006222::H1_protein)	1	Glyoxylate and dicarboxylate metabolism	Formate dehydrogenase%2C mitochondrial	Asparagine	metabolome
Aspartate	FDH1 (OG0006222::H1_protein)	1	Glyoxylate and dicarboxylate metabolism	Formate dehydrogenase%2C mitochondrial	Aspartate	metabolome
Fructose	FDH1 (OG0006222::H1_protein)	1	Glyoxylate and dicarboxylate metabolism	Formate dehydrogenase%2C mitochondrial	Fructose	metabolome
Gluconate	FDH1 (OG0006222::H1_protein)	1	Glyoxylate and dicarboxylate metabolism	Formate dehydrogenase%2C mitochondrial	Gluconate	metabolome
Glucose	FDH1 (OG0006222::H1_protein)	1	Glyoxylate and dicarboxylate metabolism	Formate dehydrogenase%2C mitochondrial	Glucose	metabolome
Glycine	FDH1 (OG0006222::H1_protein)	1	Glyoxylate and dicarboxylate metabolism	Formate dehydrogenase%2C mitochondrial	Glycine	metabolome
Itaconate	FDH1 (OG0006222::H1_protein)	1	Glyoxylate and dicarboxylate metabolism	Formate dehydrogenase%2C mitochondrial	Itaconate	metabolome
Maltose	FDH1 (OG0006222::H1_protein)	1	Glyoxylate and dicarboxylate metabolism	Formate dehydrogenase%2C mitochondrial	Maltose	metabolome
Mellibiose	FDH1 (OG0006222::H1_protein)	1	Glyoxylate and dicarboxylate metabolism	Formate dehydrogenase%2C mitochondrial	Mellibiose	metabolome
myo-Inositol	FDH1 (OG0006222::H1_protein)	1	Glyoxylate and dicarboxylate metabolism	Formate dehydrogenase%2C mitochondrial	myo-Inositol	metabolome
Phenylalanine	FDH1 (OG0006222::H1_protein)	1	Glyoxylate and dicarboxylate metabolism	Formate dehydrogenase%2C mitochondrial	Phenylalanine	metabolome
Pyruvate	FDH1 (OG0006222::H1_protein)	1	Glyoxylate and dicarboxylate metabolism	Formate dehydrogenase%2C mitochondrial	Pyruvate	metabolome
Raffinose	FDH1 (OG0006222::H1_protein)	1	Glyoxylate and dicarboxylate metabolism	Formate dehydrogenase%2C mitochondrial	Raffinose	metabolome
Succinate	FDH1 (OG0006222::H1_protein)	1	Glyoxylate and dicarboxylate metabolism	Formate dehydrogenase%2C mitochondrial	Succinate	metabolome
Sucrose	FDH1 (OG0006222::H1_protein)	1	Glyoxylate and dicarboxylate metabolism	Formate dehydrogenase%2C mitochondrial	Sucrose	metabolome
Threitol	FDH1 (OG0006222::H1_protein)	1	Glyoxylate and dicarboxylate metabolism	Formate dehydrogenase%2C mitochondrial	Threitol	metabolome
Threonine	FDH1 (OG0006222::H1_protein)	1	Glyoxylate and dicarboxylate metabolism	Formate dehydrogenase%2C mitochondrial	Threonine	metabolome
Tryptophan	FDH1 (OG0006222::H1_protein)	1	Glyoxylate and dicarboxylate metabolism	Formate dehydrogenase%2C mitochondrial	Tryptophan	metabolome
Tyrosine	FDH1 (OG0006222::H1_protein)	1	Glyoxylate and dicarboxylate metabolism	Formate dehydrogenase%2C mitochondrial	Tyrosine	metabolome
TPS10 (OG0000172::H1_transcript)	TPIP1 (OG0007216::H1_protein)	1	Glycolysis / Gluconeogenesis	Triosephosphate isomerase%2C cytosolic	Probable alpha%2Calpha-trehalose-phosphate synthase [UDP-forming] 10	Starch and sucrose metabolism
BGAL1 (OG0000198::H2_transcript)	TPIP1 (OG0007216::H1_protein)	1	Glycolysis / Gluconeogenesis	Triosephosphate isomerase%2C cytosolic	Beta-galactosidase 1	Galactose metabolism
PFK3 (OG0000572::H2_transcript)	TPIP1 (OG0007216::H1_protein)	1	Glycolysis / Gluconeogenesis	Triosephosphate isomerase%2C cytosolic	ATP-dependent 6-phosphofructokinase 3	Glycolysis / Gluconeogenesis
KCR1 (OG0001037::H2_transcript)	TPIP1 (OG0007216::H1_protein)	1	Glycolysis / Gluconeogenesis	Triosephosphate isomerase%2C cytosolic	Very-long-chain 3-oxoacyl-CoA reductase 1	Fatty acid syn/deg
PPC16 (OG0001285::H1_transcript)	TPIP1 (OG0007216::H1_protein)	1	Glycolysis / Gluconeogenesis	Triosephosphate isomerase%2C cytosolic	Phosphoenolpyruvate carboxylase%2C housekeeping isozyme	Carboxylation
ACO1 (OG0001386::H2_transcript)	TPIP1 (OG0007216::H1_protein)	1	Glycolysis / Gluconeogenesis	Triosephosphate isomerase%2C cytosolic	1-aminocyclopropane-1-carboxylate oxidase 1	Cysteine and methionine metabolism
ADO1 (OG0001836::H2_transcript)	TPIP1 (OG0007216::H1_protein)	1	Glycolysis / Gluconeogenesis	Triosephosphate isomerase%2C cytosolic	Adagio protein 1	Circadian rhythm
TFIIB2 (OG0001924::H1_transcript)	TPIP1 (OG0007216::H1_protein)	1	Glycolysis / Gluconeogenesis	Triosephosphate isomerase%2C cytosolic	Transcription initiation factor IIB-2	Regulation
CAC3 (OG0001996::H1_transcript)	TPIP1 (OG0007216::H1_protein)	1	Glycolysis / Gluconeogenesis	Triosephosphate isomerase%2C cytosolic	Acetyl-coenzyme A carboxylase carboxyl transferase subunit alpha%2C chloroplastic	Pyruvate metabolism
RFS1 (OG0002029::H1_transcript)	TPIP1 (OG0007216::H1_protein)	1	Glycolysis / Gluconeogenesis	Triosephosphate isomerase%2C cytosolic	Probable galactinol--sucrose galactosyltransferase 1	Galactose metabolism
KAT1 (OG0002639::H2_transcript)	TPIP1 (OG0007216::H1_protein)	1	Glycolysis / Gluconeogenesis	Triosephosphate isomerase%2C cytosolic	3-ketoacyl CoA thiolase 1%2C peroxisomal	Fatty acid syn/deg
ppt-1 (OG0002741::H2_transcript)	TPIP1 (OG0007216::H1_protein)	1	Glycolysis / Gluconeogenesis	Triosephosphate isomerase%2C cytosolic	Palmitoyl-protein thioesterase 1	Fatty acid syn/deg
TPT (OG0003222::H1_transcript)	TPIP1 (OG0007216::H1_protein)	1	Glycolysis / Gluconeogenesis	Triosephosphate isomerase%2C cytosolic	Triose phosphate/phosphate translocator TPT%2C chloroplastic	Glycolysis / Gluconeogenesis
PGLP1B (OG0003380::H1_transcript)	TPIP1 (OG0007216::H1_protein)	1	Glycolysis / Gluconeogenesis	Triosephosphate isomerase%2C cytosolic	Phosphoglycolate phosphatase 1B%2C chloroplastic	Glyoxylate and dicarboxylate metabolism
FBP (OG0004413::H1_transcript)	TPIP1 (OG0007216::H1_protein)	1	Glycolysis / Gluconeogenesis	Triosephosphate isomerase%2C cytosolic	Fructose-1%2C6-bisphosphatase%2C chloroplastic	Glycolysis / Gluconeogenesis
GWD3 (OG0004784::H2_transcript)	TPIP1 (OG0007216::H1_protein)	1	Glycolysis / Gluconeogenesis	Triosephosphate isomerase%2C cytosolic	Phosphoglucan%2C water dikinase%2C chloroplastic	Starch_syn/deg
GDCSP (OG0005683::H1_transcript)	TPIP1 (OG0007216::H1_protein)	1	Glycolysis / Gluconeogenesis	Triosephosphate isomerase%2C cytosolic	Glycine dehydrogenase (decarboxylating)%2C mitochondrial	Glycine, serine and threonine metabolism
GDCSH (OG0005754::H2_transcript)	TPIP1 (OG0007216::H1_protein)	1	Glycolysis / Gluconeogenesis	Triosephosphate isomerase%2C cytosolic	Glycine cleavage system H protein%2C mitochondrial	Glycine, serine and threonine metabolism
LPD1 (OG0006212::H1_transcript)	TPIP1 (OG0007216::H1_protein)	1	Glycolysis / Gluconeogenesis	Triosephosphate isomerase%2C cytosolic	Dihydrolipoyl dehydrogenase 1%2C chloroplastic	Pyruvate metabolism
AGPP (OG0000623::H2_transcript)	TPIP1 (OG0007216::H1_protein)	1	Glycolysis / Gluconeogenesis	Triosephosphate isomerase%2C cytosolic	Glucose-1-phosphate adenylyltransferase small subunit 2%2C chloroplastic	Starch_syn/deg
PPCK1 (OG0002380::H2_transcript)	TPIP1 (OG0007216::H1_protein)	1	Glycolysis / Gluconeogenesis	Triosephosphate isomerase%2C cytosolic	Phosphoenolpyruvate carboxylase kinase 1	Carboxylation
ACO1 (OG0001386::H2_protein)	TPIP1 (OG0007216::H1_protein)	1	Glycolysis / Gluconeogenesis	Triosephosphate isomerase%2C cytosolic	1-aminocyclopropane-1-carboxylate oxidase 1	Cysteine and methionine metabolism
Os11g0148500 (OG0001777::H2_protein)	TPIP1 (OG0007216::H1_protein)	1	Glycolysis / Gluconeogenesis	Triosephosphate isomerase%2C cytosolic	Pyruvate kinase 1%2C cytosolic	Glycolysis / Gluconeogenesis
GALM (OG0002143::H2_protein)	TPIP1 (OG0007216::H1_protein)	1	Glycolysis / Gluconeogenesis	Triosephosphate isomerase%2C cytosolic	Galactose mutarotase	Glycolysis / Gluconeogenesis
GLYR1 (OG0002941::H1_protein)	TPIP1 (OG0007216::H1_protein)	1	Glycolysis / Gluconeogenesis	Triosephosphate isomerase%2C cytosolic	Glyoxylate/succinic semialdehyde reductase 1	Glyoxylate and dicarboxylate metabolism
At1g67280 (OG0003835::H1_protein)	TPIP1 (OG0007216::H1_protein)	1	Glycolysis / Gluconeogenesis	Triosephosphate isomerase%2C cytosolic	Probable lactoylglutathione lyase%2C chloroplastic	Pyruvate metabolism
PHO1 (OG0004814::H1_protein)	TPIP1 (OG0007216::H1_protein)	1	Glycolysis / Gluconeogenesis	Triosephosphate isomerase%2C cytosolic	Alpha-1%2C4 glucan phosphorylase L isozyme%2C chloroplastic/amyloplastic	Starch_syn/deg
FDH1 (OG0006222::H1_protein)	TPIP1 (OG0007216::H1_protein)	1	Glycolysis / Gluconeogenesis	Triosephosphate isomerase%2C cytosolic	Formate dehydrogenase%2C mitochondrial	Glyoxylate and dicarboxylate metabolism
TPIP1 (OG0007216::H2_protein)	TPIP1 (OG0007216::H1_protein)	1	Glycolysis / Gluconeogenesis	Triosephosphate isomerase%2C cytosolic	Triosephosphate isomerase%2C cytosolic	Glycolysis / Gluconeogenesis
ADHIII (OG0008025::H2_protein)	TPIP1 (OG0007216::H1_protein)	1	Glycolysis / Gluconeogenesis	Triosephosphate isomerase%2C cytosolic	Alcohol dehydrogenase class-3	Glycolysis / Gluconeogenesis
DPEP (OG0010095::H2_protein)	TPIP1 (OG0007216::H1_protein)	1	Glycolysis / Gluconeogenesis	Triosephosphate isomerase%2C cytosolic	4-alpha-glucanotransferase%2C chloroplastic/amyloplastic	Carbon_breakdown
Benzoate	TPIP1 (OG0007216::H1_protein)	1	Glycolysis / Gluconeogenesis	Triosephosphate isomerase%2C cytosolic	Benzoate	metabolome
Citramalate	TPIP1 (OG0007216::H1_protein)	1	Glycolysis / Gluconeogenesis	Triosephosphate isomerase%2C cytosolic	Citramalate	metabolome
Glycerate	TPIP1 (OG0007216::H1_protein)	1	Glycolysis / Gluconeogenesis	Triosephosphate isomerase%2C cytosolic	Glycerate	metabolome
Isocitrate	TPIP1 (OG0007216::H1_protein)	1	Glycolysis / Gluconeogenesis	Triosephosphate isomerase%2C cytosolic	Isocitrate	metabolome
Malic_acid_1-methylester	TPIP1 (OG0007216::H1_protein)	1	Glycolysis / Gluconeogenesis	Triosephosphate isomerase%2C cytosolic	Malic_acid_1-methylester	metabolome
Arginine	TPIP1 (OG0007216::H1_protein)	1	Glycolysis / Gluconeogenesis	Triosephosphate isomerase%2C cytosolic	Arginine	metabolome
Asparagine	TPIP1 (OG0007216::H1_protein)	1	Glycolysis / Gluconeogenesis	Triosephosphate isomerase%2C cytosolic	Asparagine	metabolome
Aspartate	TPIP1 (OG0007216::H1_protein)	1	Glycolysis / Gluconeogenesis	Triosephosphate isomerase%2C cytosolic	Aspartate	metabolome
Fructose	TPIP1 (OG0007216::H1_protein)	1	Glycolysis / Gluconeogenesis	Triosephosphate isomerase%2C cytosolic	Fructose	metabolome
Gluconate	TPIP1 (OG0007216::H1_protein)	1	Glycolysis / Gluconeogenesis	Triosephosphate isomerase%2C cytosolic	Gluconate	metabolome
Glucose	TPIP1 (OG0007216::H1_protein)	1	Glycolysis / Gluconeogenesis	Triosephosphate isomerase%2C cytosolic	Glucose	metabolome
Glycine	TPIP1 (OG0007216::H1_protein)	1	Glycolysis / Gluconeogenesis	Triosephosphate isomerase%2C cytosolic	Glycine	metabolome
Itaconate	TPIP1 (OG0007216::H1_protein)	1	Glycolysis / Gluconeogenesis	Triosephosphate isomerase%2C cytosolic	Itaconate	metabolome
Maltose	TPIP1 (OG0007216::H1_protein)	1	Glycolysis / Gluconeogenesis	Triosephosphate isomerase%2C cytosolic	Maltose	metabolome
Mellibiose	TPIP1 (OG0007216::H1_protein)	1	Glycolysis / Gluconeogenesis	Triosephosphate isomerase%2C cytosolic	Mellibiose	metabolome
myo-Inositol	TPIP1 (OG0007216::H1_protein)	1	Glycolysis / Gluconeogenesis	Triosephosphate isomerase%2C cytosolic	myo-Inositol	metabolome
Phenylalanine	TPIP1 (OG0007216::H1_protein)	1	Glycolysis / Gluconeogenesis	Triosephosphate isomerase%2C cytosolic	Phenylalanine	metabolome
Pyruvate	TPIP1 (OG0007216::H1_protein)	1	Glycolysis / Gluconeogenesis	Triosephosphate isomerase%2C cytosolic	Pyruvate	metabolome
Raffinose	TPIP1 (OG0007216::H1_protein)	1	Glycolysis / Gluconeogenesis	Triosephosphate isomerase%2C cytosolic	Raffinose	metabolome
Succinate	TPIP1 (OG0007216::H1_protein)	1	Glycolysis / Gluconeogenesis	Triosephosphate isomerase%2C cytosolic	Succinate	metabolome
Sucrose	TPIP1 (OG0007216::H1_protein)	1	Glycolysis / Gluconeogenesis	Triosephosphate isomerase%2C cytosolic	Sucrose	metabolome
Threitol	TPIP1 (OG0007216::H1_protein)	1	Glycolysis / Gluconeogenesis	Triosephosphate isomerase%2C cytosolic	Threitol	metabolome
Threonine	TPIP1 (OG0007216::H1_protein)	1	Glycolysis / Gluconeogenesis	Triosephosphate isomerase%2C cytosolic	Threonine	metabolome
Tryptophan	TPIP1 (OG0007216::H1_protein)	1	Glycolysis / Gluconeogenesis	Triosephosphate isomerase%2C cytosolic	Tryptophan	metabolome
Tyrosine	TPIP1 (OG0007216::H1_protein)	1	Glycolysis / Gluconeogenesis	Triosephosphate isomerase%2C cytosolic	Tyrosine	metabolome
TPS10 (OG0000172::H1_transcript)	TPIP1 (OG0007216::H2_protein)	1	Glycolysis / Gluconeogenesis	Triosephosphate isomerase%2C cytosolic	Probable alpha%2Calpha-trehalose-phosphate synthase [UDP-forming] 10	Starch and sucrose metabolism
BGAL1 (OG0000198::H2_transcript)	TPIP1 (OG0007216::H2_protein)	1	Glycolysis / Gluconeogenesis	Triosephosphate isomerase%2C cytosolic	Beta-galactosidase 1	Galactose metabolism
PFK3 (OG0000572::H2_transcript)	TPIP1 (OG0007216::H2_protein)	1	Glycolysis / Gluconeogenesis	Triosephosphate isomerase%2C cytosolic	ATP-dependent 6-phosphofructokinase 3	Glycolysis / Gluconeogenesis
KCR1 (OG0001037::H2_transcript)	TPIP1 (OG0007216::H2_protein)	1	Glycolysis / Gluconeogenesis	Triosephosphate isomerase%2C cytosolic	Very-long-chain 3-oxoacyl-CoA reductase 1	Fatty acid syn/deg
PPC16 (OG0001285::H1_transcript)	TPIP1 (OG0007216::H2_protein)	1	Glycolysis / Gluconeogenesis	Triosephosphate isomerase%2C cytosolic	Phosphoenolpyruvate carboxylase%2C housekeeping isozyme	Carboxylation
ADO1 (OG0001836::H2_transcript)	TPIP1 (OG0007216::H2_protein)	1	Glycolysis / Gluconeogenesis	Triosephosphate isomerase%2C cytosolic	Adagio protein 1	Circadian rhythm
TFIIB2 (OG0001924::H1_transcript)	TPIP1 (OG0007216::H2_protein)	1	Glycolysis / Gluconeogenesis	Triosephosphate isomerase%2C cytosolic	Transcription initiation factor IIB-2	Regulation
CAC3 (OG0001996::H1_transcript)	TPIP1 (OG0007216::H2_protein)	1	Glycolysis / Gluconeogenesis	Triosephosphate isomerase%2C cytosolic	Acetyl-coenzyme A carboxylase carboxyl transferase subunit alpha%2C chloroplastic	Pyruvate metabolism
RFS1 (OG0002029::H1_transcript)	TPIP1 (OG0007216::H2_protein)	1	Glycolysis / Gluconeogenesis	Triosephosphate isomerase%2C cytosolic	Probable galactinol--sucrose galactosyltransferase 1	Galactose metabolism
KAT1 (OG0002639::H2_transcript)	TPIP1 (OG0007216::H2_protein)	1	Glycolysis / Gluconeogenesis	Triosephosphate isomerase%2C cytosolic	3-ketoacyl CoA thiolase 1%2C peroxisomal	Fatty acid syn/deg
ppt-1 (OG0002741::H2_transcript)	TPIP1 (OG0007216::H2_protein)	1	Glycolysis / Gluconeogenesis	Triosephosphate isomerase%2C cytosolic	Palmitoyl-protein thioesterase 1	Fatty acid syn/deg
TPT (OG0003222::H1_transcript)	TPIP1 (OG0007216::H2_protein)	1	Glycolysis / Gluconeogenesis	Triosephosphate isomerase%2C cytosolic	Triose phosphate/phosphate translocator TPT%2C chloroplastic	Glycolysis / Gluconeogenesis
PGLP1B (OG0003380::H1_transcript)	TPIP1 (OG0007216::H2_protein)	1	Glycolysis / Gluconeogenesis	Triosephosphate isomerase%2C cytosolic	Phosphoglycolate phosphatase 1B%2C chloroplastic	Glyoxylate and dicarboxylate metabolism
FBP (OG0004413::H1_transcript)	TPIP1 (OG0007216::H2_protein)	1	Glycolysis / Gluconeogenesis	Triosephosphate isomerase%2C cytosolic	Fructose-1%2C6-bisphosphatase%2C chloroplastic	Glycolysis / Gluconeogenesis
GDCSP (OG0005683::H1_transcript)	TPIP1 (OG0007216::H2_protein)	1	Glycolysis / Gluconeogenesis	Triosephosphate isomerase%2C cytosolic	Glycine dehydrogenase (decarboxylating)%2C mitochondrial	Glycine, serine and threonine metabolism
GDCSH (OG0005754::H2_transcript)	TPIP1 (OG0007216::H2_protein)	1	Glycolysis / Gluconeogenesis	Triosephosphate isomerase%2C cytosolic	Glycine cleavage system H protein%2C mitochondrial	Glycine, serine and threonine metabolism
LPD1 (OG0006212::H1_transcript)	TPIP1 (OG0007216::H2_protein)	1	Glycolysis / Gluconeogenesis	Triosephosphate isomerase%2C cytosolic	Dihydrolipoyl dehydrogenase 1%2C chloroplastic	Pyruvate metabolism
PPCK1 (OG0002380::H2_transcript)	TPIP1 (OG0007216::H2_protein)	1	Glycolysis / Gluconeogenesis	Triosephosphate isomerase%2C cytosolic	Phosphoenolpyruvate carboxylase kinase 1	Carboxylation
ACO1 (OG0001386::H2_protein)	TPIP1 (OG0007216::H2_protein)	1	Glycolysis / Gluconeogenesis	Triosephosphate isomerase%2C cytosolic	1-aminocyclopropane-1-carboxylate oxidase 1	Cysteine and methionine metabolism
Os11g0148500 (OG0001777::H2_protein)	TPIP1 (OG0007216::H2_protein)	1	Glycolysis / Gluconeogenesis	Triosephosphate isomerase%2C cytosolic	Pyruvate kinase 1%2C cytosolic	Glycolysis / Gluconeogenesis
GLYR1 (OG0002941::H1_protein)	TPIP1 (OG0007216::H2_protein)	1	Glycolysis / Gluconeogenesis	Triosephosphate isomerase%2C cytosolic	Glyoxylate/succinic semialdehyde reductase 1	Glyoxylate and dicarboxylate metabolism
At1g67280 (OG0003835::H1_protein)	TPIP1 (OG0007216::H2_protein)	1	Glycolysis / Gluconeogenesis	Triosephosphate isomerase%2C cytosolic	Probable lactoylglutathione lyase%2C chloroplastic	Pyruvate metabolism
FDH1 (OG0006222::H1_protein)	TPIP1 (OG0007216::H2_protein)	1	Glycolysis / Gluconeogenesis	Triosephosphate isomerase%2C cytosolic	Formate dehydrogenase%2C mitochondrial	Glyoxylate and dicarboxylate metabolism
TPIP1 (OG0007216::H1_protein)	TPIP1 (OG0007216::H2_protein)	1	Glycolysis / Gluconeogenesis	Triosephosphate isomerase%2C cytosolic	Triosephosphate isomerase%2C cytosolic	Glycolysis / Gluconeogenesis
ADHIII (OG0008025::H2_protein)	TPIP1 (OG0007216::H2_protein)	1	Glycolysis / Gluconeogenesis	Triosephosphate isomerase%2C cytosolic	Alcohol dehydrogenase class-3	Glycolysis / Gluconeogenesis
DPEP (OG0010095::H2_protein)	TPIP1 (OG0007216::H2_protein)	1	Glycolysis / Gluconeogenesis	Triosephosphate isomerase%2C cytosolic	4-alpha-glucanotransferase%2C chloroplastic/amyloplastic	Carbon_breakdown
Benzoate	TPIP1 (OG0007216::H2_protein)	1	Glycolysis / Gluconeogenesis	Triosephosphate isomerase%2C cytosolic	Benzoate	metabolome
Citramalate	TPIP1 (OG0007216::H2_protein)	1	Glycolysis / Gluconeogenesis	Triosephosphate isomerase%2C cytosolic	Citramalate	metabolome
Glycerate	TPIP1 (OG0007216::H2_protein)	1	Glycolysis / Gluconeogenesis	Triosephosphate isomerase%2C cytosolic	Glycerate	metabolome
Isocitrate	TPIP1 (OG0007216::H2_protein)	1	Glycolysis / Gluconeogenesis	Triosephosphate isomerase%2C cytosolic	Isocitrate	metabolome
Malic_acid_1-methylester	TPIP1 (OG0007216::H2_protein)	1	Glycolysis / Gluconeogenesis	Triosephosphate isomerase%2C cytosolic	Malic_acid_1-methylester	metabolome
Arginine	TPIP1 (OG0007216::H2_protein)	1	Glycolysis / Gluconeogenesis	Triosephosphate isomerase%2C cytosolic	Arginine	metabolome
Asparagine	TPIP1 (OG0007216::H2_protein)	1	Glycolysis / Gluconeogenesis	Triosephosphate isomerase%2C cytosolic	Asparagine	metabolome
Aspartate	TPIP1 (OG0007216::H2_protein)	1	Glycolysis / Gluconeogenesis	Triosephosphate isomerase%2C cytosolic	Aspartate	metabolome
Fructose	TPIP1 (OG0007216::H2_protein)	1	Glycolysis / Gluconeogenesis	Triosephosphate isomerase%2C cytosolic	Fructose	metabolome
Gluconate	TPIP1 (OG0007216::H2_protein)	1	Glycolysis / Gluconeogenesis	Triosephosphate isomerase%2C cytosolic	Gluconate	metabolome
Glucose	TPIP1 (OG0007216::H2_protein)	1	Glycolysis / Gluconeogenesis	Triosephosphate isomerase%2C cytosolic	Glucose	metabolome
Glycine	TPIP1 (OG0007216::H2_protein)	1	Glycolysis / Gluconeogenesis	Triosephosphate isomerase%2C cytosolic	Glycine	metabolome
Itaconate	TPIP1 (OG0007216::H2_protein)	1	Glycolysis / Gluconeogenesis	Triosephosphate isomerase%2C cytosolic	Itaconate	metabolome
Maltose	TPIP1 (OG0007216::H2_protein)	1	Glycolysis / Gluconeogenesis	Triosephosphate isomerase%2C cytosolic	Maltose	metabolome
Mellibiose	TPIP1 (OG0007216::H2_protein)	1	Glycolysis / Gluconeogenesis	Triosephosphate isomerase%2C cytosolic	Mellibiose	metabolome
myo-Inositol	TPIP1 (OG0007216::H2_protein)	1	Glycolysis / Gluconeogenesis	Triosephosphate isomerase%2C cytosolic	myo-Inositol	metabolome
Phenylalanine	TPIP1 (OG0007216::H2_protein)	1	Glycolysis / Gluconeogenesis	Triosephosphate isomerase%2C cytosolic	Phenylalanine	metabolome
Pyruvate	TPIP1 (OG0007216::H2_protein)	1	Glycolysis / Gluconeogenesis	Triosephosphate isomerase%2C cytosolic	Pyruvate	metabolome
Raffinose	TPIP1 (OG0007216::H2_protein)	1	Glycolysis / Gluconeogenesis	Triosephosphate isomerase%2C cytosolic	Raffinose	metabolome
Succinate	TPIP1 (OG0007216::H2_protein)	1	Glycolysis / Gluconeogenesis	Triosephosphate isomerase%2C cytosolic	Succinate	metabolome
Sucrose	TPIP1 (OG0007216::H2_protein)	1	Glycolysis / Gluconeogenesis	Triosephosphate isomerase%2C cytosolic	Sucrose	metabolome
Threitol	TPIP1 (OG0007216::H2_protein)	1	Glycolysis / Gluconeogenesis	Triosephosphate isomerase%2C cytosolic	Threitol	metabolome
Threonine	TPIP1 (OG0007216::H2_protein)	1	Glycolysis / Gluconeogenesis	Triosephosphate isomerase%2C cytosolic	Threonine	metabolome
Tryptophan	TPIP1 (OG0007216::H2_protein)	1	Glycolysis / Gluconeogenesis	Triosephosphate isomerase%2C cytosolic	Tryptophan	metabolome
Tyrosine	TPIP1 (OG0007216::H2_protein)	1	Glycolysis / Gluconeogenesis	Triosephosphate isomerase%2C cytosolic	Tyrosine	metabolome
TPS10 (OG0000172::H1_transcript)	ADHIII (OG0008025::H2_protein)	1	Glycolysis / Gluconeogenesis	Alcohol dehydrogenase class-3	Probable alpha%2Calpha-trehalose-phosphate synthase [UDP-forming] 10	Starch and sucrose metabolism
BGAL1 (OG0000198::H2_transcript)	ADHIII (OG0008025::H2_protein)	1	Glycolysis / Gluconeogenesis	Alcohol dehydrogenase class-3	Beta-galactosidase 1	Galactose metabolism
PFK3 (OG0000572::H2_transcript)	ADHIII (OG0008025::H2_protein)	1	Glycolysis / Gluconeogenesis	Alcohol dehydrogenase class-3	ATP-dependent 6-phosphofructokinase 3	Glycolysis / Gluconeogenesis
KCR1 (OG0001037::H2_transcript)	ADHIII (OG0008025::H2_protein)	1	Glycolysis / Gluconeogenesis	Alcohol dehydrogenase class-3	Very-long-chain 3-oxoacyl-CoA reductase 1	Fatty acid syn/deg
PPC16 (OG0001285::H1_transcript)	ADHIII (OG0008025::H2_protein)	1	Glycolysis / Gluconeogenesis	Alcohol dehydrogenase class-3	Phosphoenolpyruvate carboxylase%2C housekeeping isozyme	Carboxylation
ACO1 (OG0001386::H2_transcript)	ADHIII (OG0008025::H2_protein)	1	Glycolysis / Gluconeogenesis	Alcohol dehydrogenase class-3	1-aminocyclopropane-1-carboxylate oxidase 1	Cysteine and methionine metabolism
ADO1 (OG0001836::H2_transcript)	ADHIII (OG0008025::H2_protein)	1	Glycolysis / Gluconeogenesis	Alcohol dehydrogenase class-3	Adagio protein 1	Circadian rhythm
TFIIB2 (OG0001924::H1_transcript)	ADHIII (OG0008025::H2_protein)	1	Glycolysis / Gluconeogenesis	Alcohol dehydrogenase class-3	Transcription initiation factor IIB-2	Regulation
CAC3 (OG0001996::H1_transcript)	ADHIII (OG0008025::H2_protein)	1	Glycolysis / Gluconeogenesis	Alcohol dehydrogenase class-3	Acetyl-coenzyme A carboxylase carboxyl transferase subunit alpha%2C chloroplastic	Pyruvate metabolism
RFS1 (OG0002029::H1_transcript)	ADHIII (OG0008025::H2_protein)	1	Glycolysis / Gluconeogenesis	Alcohol dehydrogenase class-3	Probable galactinol--sucrose galactosyltransferase 1	Galactose metabolism
KAT1 (OG0002639::H2_transcript)	ADHIII (OG0008025::H2_protein)	1	Glycolysis / Gluconeogenesis	Alcohol dehydrogenase class-3	3-ketoacyl CoA thiolase 1%2C peroxisomal	Fatty acid syn/deg
ppt-1 (OG0002741::H2_transcript)	ADHIII (OG0008025::H2_protein)	1	Glycolysis / Gluconeogenesis	Alcohol dehydrogenase class-3	Palmitoyl-protein thioesterase 1	Fatty acid syn/deg
TPT (OG0003222::H1_transcript)	ADHIII (OG0008025::H2_protein)	1	Glycolysis / Gluconeogenesis	Alcohol dehydrogenase class-3	Triose phosphate/phosphate translocator TPT%2C chloroplastic	Glycolysis / Gluconeogenesis
PGLP1B (OG0003380::H1_transcript)	ADHIII (OG0008025::H2_protein)	1	Glycolysis / Gluconeogenesis	Alcohol dehydrogenase class-3	Phosphoglycolate phosphatase 1B%2C chloroplastic	Glyoxylate and dicarboxylate metabolism
FBP (OG0004413::H1_transcript)	ADHIII (OG0008025::H2_protein)	1	Glycolysis / Gluconeogenesis	Alcohol dehydrogenase class-3	Fructose-1%2C6-bisphosphatase%2C chloroplastic	Glycolysis / Gluconeogenesis
GWD3 (OG0004784::H2_transcript)	ADHIII (OG0008025::H2_protein)	1	Glycolysis / Gluconeogenesis	Alcohol dehydrogenase class-3	Phosphoglucan%2C water dikinase%2C chloroplastic	Starch_syn/deg
GDCSP (OG0005683::H1_transcript)	ADHIII (OG0008025::H2_protein)	1	Glycolysis / Gluconeogenesis	Alcohol dehydrogenase class-3	Glycine dehydrogenase (decarboxylating)%2C mitochondrial	Glycine, serine and threonine metabolism
GDCSH (OG0005754::H2_transcript)	ADHIII (OG0008025::H2_protein)	1	Glycolysis / Gluconeogenesis	Alcohol dehydrogenase class-3	Glycine cleavage system H protein%2C mitochondrial	Glycine, serine and threonine metabolism
LPD1 (OG0006212::H1_transcript)	ADHIII (OG0008025::H2_protein)	1	Glycolysis / Gluconeogenesis	Alcohol dehydrogenase class-3	Dihydrolipoyl dehydrogenase 1%2C chloroplastic	Pyruvate metabolism
AGPP (OG0000623::H2_transcript)	ADHIII (OG0008025::H2_protein)	1	Glycolysis / Gluconeogenesis	Alcohol dehydrogenase class-3	Glucose-1-phosphate adenylyltransferase small subunit 2%2C chloroplastic	Starch_syn/deg
PPCK1 (OG0002380::H2_transcript)	ADHIII (OG0008025::H2_protein)	1	Glycolysis / Gluconeogenesis	Alcohol dehydrogenase class-3	Phosphoenolpyruvate carboxylase kinase 1	Carboxylation
ACO1 (OG0001386::H2_protein)	ADHIII (OG0008025::H2_protein)	1	Glycolysis / Gluconeogenesis	Alcohol dehydrogenase class-3	1-aminocyclopropane-1-carboxylate oxidase 1	Cysteine and methionine metabolism
Os11g0148500 (OG0001777::H2_protein)	ADHIII (OG0008025::H2_protein)	1	Glycolysis / Gluconeogenesis	Alcohol dehydrogenase class-3	Pyruvate kinase 1%2C cytosolic	Glycolysis / Gluconeogenesis
GALM (OG0002143::H2_protein)	ADHIII (OG0008025::H2_protein)	1	Glycolysis / Gluconeogenesis	Alcohol dehydrogenase class-3	Galactose mutarotase	Glycolysis / Gluconeogenesis
GLYR1 (OG0002941::H1_protein)	ADHIII (OG0008025::H2_protein)	1	Glycolysis / Gluconeogenesis	Alcohol dehydrogenase class-3	Glyoxylate/succinic semialdehyde reductase 1	Glyoxylate and dicarboxylate metabolism
At1g67280 (OG0003835::H1_protein)	ADHIII (OG0008025::H2_protein)	1	Glycolysis / Gluconeogenesis	Alcohol dehydrogenase class-3	Probable lactoylglutathione lyase%2C chloroplastic	Pyruvate metabolism
PHO1 (OG0004814::H1_protein)	ADHIII (OG0008025::H2_protein)	1	Glycolysis / Gluconeogenesis	Alcohol dehydrogenase class-3	Alpha-1%2C4 glucan phosphorylase L isozyme%2C chloroplastic/amyloplastic	Starch_syn/deg
FDH1 (OG0006222::H1_protein)	ADHIII (OG0008025::H2_protein)	1	Glycolysis / Gluconeogenesis	Alcohol dehydrogenase class-3	Formate dehydrogenase%2C mitochondrial	Glyoxylate and dicarboxylate metabolism
TPIP1 (OG0007216::H1_protein)	ADHIII (OG0008025::H2_protein)	1	Glycolysis / Gluconeogenesis	Alcohol dehydrogenase class-3	Triosephosphate isomerase%2C cytosolic	Glycolysis / Gluconeogenesis
TPIP1 (OG0007216::H2_protein)	ADHIII (OG0008025::H2_protein)	1	Glycolysis / Gluconeogenesis	Alcohol dehydrogenase class-3	Triosephosphate isomerase%2C cytosolic	Glycolysis / Gluconeogenesis
DPEP (OG0010095::H2_protein)	ADHIII (OG0008025::H2_protein)	1	Glycolysis / Gluconeogenesis	Alcohol dehydrogenase class-3	4-alpha-glucanotransferase%2C chloroplastic/amyloplastic	Carbon_breakdown
Benzoate	ADHIII (OG0008025::H2_protein)	1	Glycolysis / Gluconeogenesis	Alcohol dehydrogenase class-3	Benzoate	metabolome
Citramalate	ADHIII (OG0008025::H2_protein)	1	Glycolysis / Gluconeogenesis	Alcohol dehydrogenase class-3	Citramalate	metabolome
Glycerate	ADHIII (OG0008025::H2_protein)	1	Glycolysis / Gluconeogenesis	Alcohol dehydrogenase class-3	Glycerate	metabolome
Isocitrate	ADHIII (OG0008025::H2_protein)	1	Glycolysis / Gluconeogenesis	Alcohol dehydrogenase class-3	Isocitrate	metabolome
Malic_acid_1-methylester	ADHIII (OG0008025::H2_protein)	1	Glycolysis / Gluconeogenesis	Alcohol dehydrogenase class-3	Malic_acid_1-methylester	metabolome
Arginine	ADHIII (OG0008025::H2_protein)	1	Glycolysis / Gluconeogenesis	Alcohol dehydrogenase class-3	Arginine	metabolome
Asparagine	ADHIII (OG0008025::H2_protein)	1	Glycolysis / Gluconeogenesis	Alcohol dehydrogenase class-3	Asparagine	metabolome
Aspartate	ADHIII (OG0008025::H2_protein)	1	Glycolysis / Gluconeogenesis	Alcohol dehydrogenase class-3	Aspartate	metabolome
Fructose	ADHIII (OG0008025::H2_protein)	1	Glycolysis / Gluconeogenesis	Alcohol dehydrogenase class-3	Fructose	metabolome
Gluconate	ADHIII (OG0008025::H2_protein)	1	Glycolysis / Gluconeogenesis	Alcohol dehydrogenase class-3	Gluconate	metabolome
Glucose	ADHIII (OG0008025::H2_protein)	1	Glycolysis / Gluconeogenesis	Alcohol dehydrogenase class-3	Glucose	metabolome
Glycine	ADHIII (OG0008025::H2_protein)	1	Glycolysis / Gluconeogenesis	Alcohol dehydrogenase class-3	Glycine	metabolome
Itaconate	ADHIII (OG0008025::H2_protein)	1	Glycolysis / Gluconeogenesis	Alcohol dehydrogenase class-3	Itaconate	metabolome
Maltose	ADHIII (OG0008025::H2_protein)	1	Glycolysis / Gluconeogenesis	Alcohol dehydrogenase class-3	Maltose	metabolome
Mellibiose	ADHIII (OG0008025::H2_protein)	1	Glycolysis / Gluconeogenesis	Alcohol dehydrogenase class-3	Mellibiose	metabolome
myo-Inositol	ADHIII (OG0008025::H2_protein)	1	Glycolysis / Gluconeogenesis	Alcohol dehydrogenase class-3	myo-Inositol	metabolome
Phenylalanine	ADHIII (OG0008025::H2_protein)	1	Glycolysis / Gluconeogenesis	Alcohol dehydrogenase class-3	Phenylalanine	metabolome
Pyruvate	ADHIII (OG0008025::H2_protein)	1	Glycolysis / Gluconeogenesis	Alcohol dehydrogenase class-3	Pyruvate	metabolome
Raffinose	ADHIII (OG0008025::H2_protein)	1	Glycolysis / Gluconeogenesis	Alcohol dehydrogenase class-3	Raffinose	metabolome
Succinate	ADHIII (OG0008025::H2_protein)	1	Glycolysis / Gluconeogenesis	Alcohol dehydrogenase class-3	Succinate	metabolome
Sucrose	ADHIII (OG0008025::H2_protein)	1	Glycolysis / Gluconeogenesis	Alcohol dehydrogenase class-3	Sucrose	metabolome
Threitol	ADHIII (OG0008025::H2_protein)	1	Glycolysis / Gluconeogenesis	Alcohol dehydrogenase class-3	Threitol	metabolome
Threonine	ADHIII (OG0008025::H2_protein)	1	Glycolysis / Gluconeogenesis	Alcohol dehydrogenase class-3	Threonine	metabolome
Tryptophan	ADHIII (OG0008025::H2_protein)	1	Glycolysis / Gluconeogenesis	Alcohol dehydrogenase class-3	Tryptophan	metabolome
Tyrosine	ADHIII (OG0008025::H2_protein)	1	Glycolysis / Gluconeogenesis	Alcohol dehydrogenase class-3	Tyrosine	metabolome
TPS10 (OG0000172::H1_transcript)	DPEP (OG0010095::H2_protein)	1	Carbon_breakdown	4-alpha-glucanotransferase%2C chloroplastic/amyloplastic	Probable alpha%2Calpha-trehalose-phosphate synthase [UDP-forming] 10	Starch and sucrose metabolism
BGAL1 (OG0000198::H2_transcript)	DPEP (OG0010095::H2_protein)	1	Carbon_breakdown	4-alpha-glucanotransferase%2C chloroplastic/amyloplastic	Beta-galactosidase 1	Galactose metabolism
PFK3 (OG0000572::H2_transcript)	DPEP (OG0010095::H2_protein)	1	Carbon_breakdown	4-alpha-glucanotransferase%2C chloroplastic/amyloplastic	ATP-dependent 6-phosphofructokinase 3	Glycolysis / Gluconeogenesis
KCR1 (OG0001037::H2_transcript)	DPEP (OG0010095::H2_protein)	1	Carbon_breakdown	4-alpha-glucanotransferase%2C chloroplastic/amyloplastic	Very-long-chain 3-oxoacyl-CoA reductase 1	Fatty acid syn/deg
PPC16 (OG0001285::H1_transcript)	DPEP (OG0010095::H2_protein)	1	Carbon_breakdown	4-alpha-glucanotransferase%2C chloroplastic/amyloplastic	Phosphoenolpyruvate carboxylase%2C housekeeping isozyme	Carboxylation
ACO1 (OG0001386::H2_transcript)	DPEP (OG0010095::H2_protein)	1	Carbon_breakdown	4-alpha-glucanotransferase%2C chloroplastic/amyloplastic	1-aminocyclopropane-1-carboxylate oxidase 1	Cysteine and methionine metabolism
ADO1 (OG0001836::H2_transcript)	DPEP (OG0010095::H2_protein)	1	Carbon_breakdown	4-alpha-glucanotransferase%2C chloroplastic/amyloplastic	Adagio protein 1	Circadian rhythm
TFIIB2 (OG0001924::H1_transcript)	DPEP (OG0010095::H2_protein)	1	Carbon_breakdown	4-alpha-glucanotransferase%2C chloroplastic/amyloplastic	Transcription initiation factor IIB-2	Regulation
CAC3 (OG0001996::H1_transcript)	DPEP (OG0010095::H2_protein)	1	Carbon_breakdown	4-alpha-glucanotransferase%2C chloroplastic/amyloplastic	Acetyl-coenzyme A carboxylase carboxyl transferase subunit alpha%2C chloroplastic	Pyruvate metabolism
RFS1 (OG0002029::H1_transcript)	DPEP (OG0010095::H2_protein)	1	Carbon_breakdown	4-alpha-glucanotransferase%2C chloroplastic/amyloplastic	Probable galactinol--sucrose galactosyltransferase 1	Galactose metabolism
KAT1 (OG0002639::H2_transcript)	DPEP (OG0010095::H2_protein)	1	Carbon_breakdown	4-alpha-glucanotransferase%2C chloroplastic/amyloplastic	3-ketoacyl CoA thiolase 1%2C peroxisomal	Fatty acid syn/deg
ppt-1 (OG0002741::H2_transcript)	DPEP (OG0010095::H2_protein)	1	Carbon_breakdown	4-alpha-glucanotransferase%2C chloroplastic/amyloplastic	Palmitoyl-protein thioesterase 1	Fatty acid syn/deg
TPT (OG0003222::H1_transcript)	DPEP (OG0010095::H2_protein)	1	Carbon_breakdown	4-alpha-glucanotransferase%2C chloroplastic/amyloplastic	Triose phosphate/phosphate translocator TPT%2C chloroplastic	Glycolysis / Gluconeogenesis
PGLP1B (OG0003380::H1_transcript)	DPEP (OG0010095::H2_protein)	1	Carbon_breakdown	4-alpha-glucanotransferase%2C chloroplastic/amyloplastic	Phosphoglycolate phosphatase 1B%2C chloroplastic	Glyoxylate and dicarboxylate metabolism
FBP (OG0004413::H1_transcript)	DPEP (OG0010095::H2_protein)	1	Carbon_breakdown	4-alpha-glucanotransferase%2C chloroplastic/amyloplastic	Fructose-1%2C6-bisphosphatase%2C chloroplastic	Glycolysis / Gluconeogenesis
GWD3 (OG0004784::H2_transcript)	DPEP (OG0010095::H2_protein)	1	Carbon_breakdown	4-alpha-glucanotransferase%2C chloroplastic/amyloplastic	Phosphoglucan%2C water dikinase%2C chloroplastic	Starch_syn/deg
GDCSP (OG0005683::H1_transcript)	DPEP (OG0010095::H2_protein)	1	Carbon_breakdown	4-alpha-glucanotransferase%2C chloroplastic/amyloplastic	Glycine dehydrogenase (decarboxylating)%2C mitochondrial	Glycine, serine and threonine metabolism
GDCSH (OG0005754::H2_transcript)	DPEP (OG0010095::H2_protein)	1	Carbon_breakdown	4-alpha-glucanotransferase%2C chloroplastic/amyloplastic	Glycine cleavage system H protein%2C mitochondrial	Glycine, serine and threonine metabolism
LPD1 (OG0006212::H1_transcript)	DPEP (OG0010095::H2_protein)	1	Carbon_breakdown	4-alpha-glucanotransferase%2C chloroplastic/amyloplastic	Dihydrolipoyl dehydrogenase 1%2C chloroplastic	Pyruvate metabolism
AGPP (OG0000623::H2_transcript)	DPEP (OG0010095::H2_protein)	1	Carbon_breakdown	4-alpha-glucanotransferase%2C chloroplastic/amyloplastic	Glucose-1-phosphate adenylyltransferase small subunit 2%2C chloroplastic	Starch_syn/deg
PPCK1 (OG0002380::H2_transcript)	DPEP (OG0010095::H2_protein)	1	Carbon_breakdown	4-alpha-glucanotransferase%2C chloroplastic/amyloplastic	Phosphoenolpyruvate carboxylase kinase 1	Carboxylation
ACO1 (OG0001386::H2_protein)	DPEP (OG0010095::H2_protein)	1	Carbon_breakdown	4-alpha-glucanotransferase%2C chloroplastic/amyloplastic	1-aminocyclopropane-1-carboxylate oxidase 1	Cysteine and methionine metabolism
Os11g0148500 (OG0001777::H2_protein)	DPEP (OG0010095::H2_protein)	1	Carbon_breakdown	4-alpha-glucanotransferase%2C chloroplastic/amyloplastic	Pyruvate kinase 1%2C cytosolic	Glycolysis / Gluconeogenesis
GALM (OG0002143::H2_protein)	DPEP (OG0010095::H2_protein)	1	Carbon_breakdown	4-alpha-glucanotransferase%2C chloroplastic/amyloplastic	Galactose mutarotase	Glycolysis / Gluconeogenesis
GLYR1 (OG0002941::H1_protein)	DPEP (OG0010095::H2_protein)	1	Carbon_breakdown	4-alpha-glucanotransferase%2C chloroplastic/amyloplastic	Glyoxylate/succinic semialdehyde reductase 1	Glyoxylate and dicarboxylate metabolism
At1g67280 (OG0003835::H1_protein)	DPEP (OG0010095::H2_protein)	1	Carbon_breakdown	4-alpha-glucanotransferase%2C chloroplastic/amyloplastic	Probable lactoylglutathione lyase%2C chloroplastic	Pyruvate metabolism
PHO1 (OG0004814::H1_protein)	DPEP (OG0010095::H2_protein)	1	Carbon_breakdown	4-alpha-glucanotransferase%2C chloroplastic/amyloplastic	Alpha-1%2C4 glucan phosphorylase L isozyme%2C chloroplastic/amyloplastic	Starch_syn/deg
FDH1 (OG0006222::H1_protein)	DPEP (OG0010095::H2_protein)	1	Carbon_breakdown	4-alpha-glucanotransferase%2C chloroplastic/amyloplastic	Formate dehydrogenase%2C mitochondrial	Glyoxylate and dicarboxylate metabolism
TPIP1 (OG0007216::H1_protein)	DPEP (OG0010095::H2_protein)	1	Carbon_breakdown	4-alpha-glucanotransferase%2C chloroplastic/amyloplastic	Triosephosphate isomerase%2C cytosolic	Glycolysis / Gluconeogenesis
TPIP1 (OG0007216::H2_protein)	DPEP (OG0010095::H2_protein)	1	Carbon_breakdown	4-alpha-glucanotransferase%2C chloroplastic/amyloplastic	Triosephosphate isomerase%2C cytosolic	Glycolysis / Gluconeogenesis
ADHIII (OG0008025::H2_protein)	DPEP (OG0010095::H2_protein)	1	Carbon_breakdown	4-alpha-glucanotransferase%2C chloroplastic/amyloplastic	Alcohol dehydrogenase class-3	Glycolysis / Gluconeogenesis
Benzoate	DPEP (OG0010095::H2_protein)	1	Carbon_breakdown	4-alpha-glucanotransferase%2C chloroplastic/amyloplastic	Benzoate	metabolome
Citramalate	DPEP (OG0010095::H2_protein)	1	Carbon_breakdown	4-alpha-glucanotransferase%2C chloroplastic/amyloplastic	Citramalate	metabolome
Glycerate	DPEP (OG0010095::H2_protein)	1	Carbon_breakdown	4-alpha-glucanotransferase%2C chloroplastic/amyloplastic	Glycerate	metabolome
Isocitrate	DPEP (OG0010095::H2_protein)	1	Carbon_breakdown	4-alpha-glucanotransferase%2C chloroplastic/amyloplastic	Isocitrate	metabolome
Malic_acid_1-methylester	DPEP (OG0010095::H2_protein)	1	Carbon_breakdown	4-alpha-glucanotransferase%2C chloroplastic/amyloplastic	Malic_acid_1-methylester	metabolome
Arginine	DPEP (OG0010095::H2_protein)	1	Carbon_breakdown	4-alpha-glucanotransferase%2C chloroplastic/amyloplastic	Arginine	metabolome
Asparagine	DPEP (OG0010095::H2_protein)	1	Carbon_breakdown	4-alpha-glucanotransferase%2C chloroplastic/amyloplastic	Asparagine	metabolome
Aspartate	DPEP (OG0010095::H2_protein)	1	Carbon_breakdown	4-alpha-glucanotransferase%2C chloroplastic/amyloplastic	Aspartate	metabolome
Fructose	DPEP (OG0010095::H2_protein)	1	Carbon_breakdown	4-alpha-glucanotransferase%2C chloroplastic/amyloplastic	Fructose	metabolome
Gluconate	DPEP (OG0010095::H2_protein)	1	Carbon_breakdown	4-alpha-glucanotransferase%2C chloroplastic/amyloplastic	Gluconate	metabolome
Glucose	DPEP (OG0010095::H2_protein)	1	Carbon_breakdown	4-alpha-glucanotransferase%2C chloroplastic/amyloplastic	Glucose	metabolome
Glycine	DPEP (OG0010095::H2_protein)	1	Carbon_breakdown	4-alpha-glucanotransferase%2C chloroplastic/amyloplastic	Glycine	metabolome
Itaconate	DPEP (OG0010095::H2_protein)	1	Carbon_breakdown	4-alpha-glucanotransferase%2C chloroplastic/amyloplastic	Itaconate	metabolome
Maltose	DPEP (OG0010095::H2_protein)	1	Carbon_breakdown	4-alpha-glucanotransferase%2C chloroplastic/amyloplastic	Maltose	metabolome
Mellibiose	DPEP (OG0010095::H2_protein)	1	Carbon_breakdown	4-alpha-glucanotransferase%2C chloroplastic/amyloplastic	Mellibiose	metabolome
myo-Inositol	DPEP (OG0010095::H2_protein)	1	Carbon_breakdown	4-alpha-glucanotransferase%2C chloroplastic/amyloplastic	myo-Inositol	metabolome
Phenylalanine	DPEP (OG0010095::H2_protein)	1	Carbon_breakdown	4-alpha-glucanotransferase%2C chloroplastic/amyloplastic	Phenylalanine	metabolome
Pyruvate	DPEP (OG0010095::H2_protein)	1	Carbon_breakdown	4-alpha-glucanotransferase%2C chloroplastic/amyloplastic	Pyruvate	metabolome
Raffinose	DPEP (OG0010095::H2_protein)	1	Carbon_breakdown	4-alpha-glucanotransferase%2C chloroplastic/amyloplastic	Raffinose	metabolome
Succinate	DPEP (OG0010095::H2_protein)	1	Carbon_breakdown	4-alpha-glucanotransferase%2C chloroplastic/amyloplastic	Succinate	metabolome
Sucrose	DPEP (OG0010095::H2_protein)	1	Carbon_breakdown	4-alpha-glucanotransferase%2C chloroplastic/amyloplastic	Sucrose	metabolome
Threitol	DPEP (OG0010095::H2_protein)	1	Carbon_breakdown	4-alpha-glucanotransferase%2C chloroplastic/amyloplastic	Threitol	metabolome
Threonine	DPEP (OG0010095::H2_protein)	1	Carbon_breakdown	4-alpha-glucanotransferase%2C chloroplastic/amyloplastic	Threonine	metabolome
Tryptophan	DPEP (OG0010095::H2_protein)	1	Carbon_breakdown	4-alpha-glucanotransferase%2C chloroplastic/amyloplastic	Tryptophan	metabolome
Tyrosine	DPEP (OG0010095::H2_protein)	1	Carbon_breakdown	4-alpha-glucanotransferase%2C chloroplastic/amyloplastic	Tyrosine	metabolome
TPS10 (OG0000172::H1_transcript)	Benzoate	1	metabolome	Benzoate	Probable alpha%2Calpha-trehalose-phosphate synthase [UDP-forming] 10	Starch and sucrose metabolism
BGAL1 (OG0000198::H2_transcript)	Benzoate	1	metabolome	Benzoate	Beta-galactosidase 1	Galactose metabolism
PFK3 (OG0000572::H2_transcript)	Benzoate	1	metabolome	Benzoate	ATP-dependent 6-phosphofructokinase 3	Glycolysis / Gluconeogenesis
KCR1 (OG0001037::H2_transcript)	Benzoate	1	metabolome	Benzoate	Very-long-chain 3-oxoacyl-CoA reductase 1	Fatty acid syn/deg
PPC16 (OG0001285::H1_transcript)	Benzoate	1	metabolome	Benzoate	Phosphoenolpyruvate carboxylase%2C housekeeping isozyme	Carboxylation
ADO1 (OG0001836::H2_transcript)	Benzoate	1	metabolome	Benzoate	Adagio protein 1	Circadian rhythm
TFIIB2 (OG0001924::H1_transcript)	Benzoate	1	metabolome	Benzoate	Transcription initiation factor IIB-2	Regulation
CAC3 (OG0001996::H1_transcript)	Benzoate	1	metabolome	Benzoate	Acetyl-coenzyme A carboxylase carboxyl transferase subunit alpha%2C chloroplastic	Pyruvate metabolism
RFS1 (OG0002029::H1_transcript)	Benzoate	1	metabolome	Benzoate	Probable galactinol--sucrose galactosyltransferase 1	Galactose metabolism
KAT1 (OG0002639::H2_transcript)	Benzoate	1	metabolome	Benzoate	3-ketoacyl CoA thiolase 1%2C peroxisomal	Fatty acid syn/deg
ppt-1 (OG0002741::H2_transcript)	Benzoate	1	metabolome	Benzoate	Palmitoyl-protein thioesterase 1	Fatty acid syn/deg
TPT (OG0003222::H1_transcript)	Benzoate	1	metabolome	Benzoate	Triose phosphate/phosphate translocator TPT%2C chloroplastic	Glycolysis / Gluconeogenesis
PGLP1B (OG0003380::H1_transcript)	Benzoate	1	metabolome	Benzoate	Phosphoglycolate phosphatase 1B%2C chloroplastic	Glyoxylate and dicarboxylate metabolism
FBP (OG0004413::H1_transcript)	Benzoate	1	metabolome	Benzoate	Fructose-1%2C6-bisphosphatase%2C chloroplastic	Glycolysis / Gluconeogenesis
GDCSP (OG0005683::H1_transcript)	Benzoate	1	metabolome	Benzoate	Glycine dehydrogenase (decarboxylating)%2C mitochondrial	Glycine, serine and threonine metabolism
GDCSH (OG0005754::H2_transcript)	Benzoate	1	metabolome	Benzoate	Glycine cleavage system H protein%2C mitochondrial	Glycine, serine and threonine metabolism
LPD1 (OG0006212::H1_transcript)	Benzoate	1	metabolome	Benzoate	Dihydrolipoyl dehydrogenase 1%2C chloroplastic	Pyruvate metabolism
PPCK1 (OG0002380::H2_transcript)	Benzoate	1	metabolome	Benzoate	Phosphoenolpyruvate carboxylase kinase 1	Carboxylation
ACO1 (OG0001386::H2_protein)	Benzoate	1	metabolome	Benzoate	1-aminocyclopropane-1-carboxylate oxidase 1	Cysteine and methionine metabolism
Os11g0148500 (OG0001777::H2_protein)	Benzoate	1	metabolome	Benzoate	Pyruvate kinase 1%2C cytosolic	Glycolysis / Gluconeogenesis
GLYR1 (OG0002941::H1_protein)	Benzoate	1	metabolome	Benzoate	Glyoxylate/succinic semialdehyde reductase 1	Glyoxylate and dicarboxylate metabolism
At1g67280 (OG0003835::H1_protein)	Benzoate	1	metabolome	Benzoate	Probable lactoylglutathione lyase%2C chloroplastic	Pyruvate metabolism
FDH1 (OG0006222::H1_protein)	Benzoate	1	metabolome	Benzoate	Formate dehydrogenase%2C mitochondrial	Glyoxylate and dicarboxylate metabolism
TPIP1 (OG0007216::H1_protein)	Benzoate	1	metabolome	Benzoate	Triosephosphate isomerase%2C cytosolic	Glycolysis / Gluconeogenesis
TPIP1 (OG0007216::H2_protein)	Benzoate	1	metabolome	Benzoate	Triosephosphate isomerase%2C cytosolic	Glycolysis / Gluconeogenesis
ADHIII (OG0008025::H2_protein)	Benzoate	1	metabolome	Benzoate	Alcohol dehydrogenase class-3	Glycolysis / Gluconeogenesis
DPEP (OG0010095::H2_protein)	Benzoate	1	metabolome	Benzoate	4-alpha-glucanotransferase%2C chloroplastic/amyloplastic	Carbon_breakdown
Citramalate	Benzoate	1	metabolome	Benzoate	Citramalate	metabolome
Glycerate	Benzoate	1	metabolome	Benzoate	Glycerate	metabolome
Isocitrate	Benzoate	1	metabolome	Benzoate	Isocitrate	metabolome
Malic_acid_1-methylester	Benzoate	1	metabolome	Benzoate	Malic_acid_1-methylester	metabolome
Arginine	Benzoate	1	metabolome	Benzoate	Arginine	metabolome
Asparagine	Benzoate	1	metabolome	Benzoate	Asparagine	metabolome
Aspartate	Benzoate	1	metabolome	Benzoate	Aspartate	metabolome
Fructose	Benzoate	1	metabolome	Benzoate	Fructose	metabolome
Gluconate	Benzoate	1	metabolome	Benzoate	Gluconate	metabolome
Glucose	Benzoate	1	metabolome	Benzoate	Glucose	metabolome
Glycine	Benzoate	1	metabolome	Benzoate	Glycine	metabolome
Itaconate	Benzoate	1	metabolome	Benzoate	Itaconate	metabolome
Maltose	Benzoate	1	metabolome	Benzoate	Maltose	metabolome
Mellibiose	Benzoate	1	metabolome	Benzoate	Mellibiose	metabolome
myo-Inositol	Benzoate	1	metabolome	Benzoate	myo-Inositol	metabolome
Phenylalanine	Benzoate	1	metabolome	Benzoate	Phenylalanine	metabolome
Pyruvate	Benzoate	1	metabolome	Benzoate	Pyruvate	metabolome
Raffinose	Benzoate	1	metabolome	Benzoate	Raffinose	metabolome
Succinate	Benzoate	1	metabolome	Benzoate	Succinate	metabolome
Sucrose	Benzoate	1	metabolome	Benzoate	Sucrose	metabolome
Threitol	Benzoate	1	metabolome	Benzoate	Threitol	metabolome
Threonine	Benzoate	1	metabolome	Benzoate	Threonine	metabolome
Tryptophan	Benzoate	1	metabolome	Benzoate	Tryptophan	metabolome
Tyrosine	Benzoate	1	metabolome	Benzoate	Tyrosine	metabolome
TPS10 (OG0000172::H1_transcript)	Citramalate	1	metabolome	Citramalate	Probable alpha%2Calpha-trehalose-phosphate synthase [UDP-forming] 10	Starch and sucrose metabolism
PFK3 (OG0000572::H2_transcript)	Citramalate	1	metabolome	Citramalate	ATP-dependent 6-phosphofructokinase 3	Glycolysis / Gluconeogenesis
KCR1 (OG0001037::H2_transcript)	Citramalate	1	metabolome	Citramalate	Very-long-chain 3-oxoacyl-CoA reductase 1	Fatty acid syn/deg
PPC16 (OG0001285::H1_transcript)	Citramalate	1	metabolome	Citramalate	Phosphoenolpyruvate carboxylase%2C housekeeping isozyme	Carboxylation
ADO1 (OG0001836::H2_transcript)	Citramalate	1	metabolome	Citramalate	Adagio protein 1	Circadian rhythm
TFIIB2 (OG0001924::H1_transcript)	Citramalate	1	metabolome	Citramalate	Transcription initiation factor IIB-2	Regulation
RFS1 (OG0002029::H1_transcript)	Citramalate	1	metabolome	Citramalate	Probable galactinol--sucrose galactosyltransferase 1	Galactose metabolism
KAT1 (OG0002639::H2_transcript)	Citramalate	1	metabolome	Citramalate	3-ketoacyl CoA thiolase 1%2C peroxisomal	Fatty acid syn/deg
ppt-1 (OG0002741::H2_transcript)	Citramalate	1	metabolome	Citramalate	Palmitoyl-protein thioesterase 1	Fatty acid syn/deg
TPT (OG0003222::H1_transcript)	Citramalate	1	metabolome	Citramalate	Triose phosphate/phosphate translocator TPT%2C chloroplastic	Glycolysis / Gluconeogenesis
PGLP1B (OG0003380::H1_transcript)	Citramalate	1	metabolome	Citramalate	Phosphoglycolate phosphatase 1B%2C chloroplastic	Glyoxylate and dicarboxylate metabolism
GWD3 (OG0004784::H2_transcript)	Citramalate	1	metabolome	Citramalate	Phosphoglucan%2C water dikinase%2C chloroplastic	Starch_syn/deg
GDCSP (OG0005683::H1_transcript)	Citramalate	1	metabolome	Citramalate	Glycine dehydrogenase (decarboxylating)%2C mitochondrial	Glycine, serine and threonine metabolism
GDCSH (OG0005754::H2_transcript)	Citramalate	1	metabolome	Citramalate	Glycine cleavage system H protein%2C mitochondrial	Glycine, serine and threonine metabolism
LPD1 (OG0006212::H1_transcript)	Citramalate	1	metabolome	Citramalate	Dihydrolipoyl dehydrogenase 1%2C chloroplastic	Pyruvate metabolism
AGPP (OG0000623::H2_transcript)	Citramalate	1	metabolome	Citramalate	Glucose-1-phosphate adenylyltransferase small subunit 2%2C chloroplastic	Starch_syn/deg
PPCK1 (OG0002380::H2_transcript)	Citramalate	1	metabolome	Citramalate	Phosphoenolpyruvate carboxylase kinase 1	Carboxylation
ACO1 (OG0001386::H2_protein)	Citramalate	1	metabolome	Citramalate	1-aminocyclopropane-1-carboxylate oxidase 1	Cysteine and methionine metabolism
At1g67280 (OG0003835::H1_protein)	Citramalate	1	metabolome	Citramalate	Probable lactoylglutathione lyase%2C chloroplastic	Pyruvate metabolism
FDH1 (OG0006222::H1_protein)	Citramalate	1	metabolome	Citramalate	Formate dehydrogenase%2C mitochondrial	Glyoxylate and dicarboxylate metabolism
TPIP1 (OG0007216::H1_protein)	Citramalate	1	metabolome	Citramalate	Triosephosphate isomerase%2C cytosolic	Glycolysis / Gluconeogenesis
TPIP1 (OG0007216::H2_protein)	Citramalate	1	metabolome	Citramalate	Triosephosphate isomerase%2C cytosolic	Glycolysis / Gluconeogenesis
ADHIII (OG0008025::H2_protein)	Citramalate	1	metabolome	Citramalate	Alcohol dehydrogenase class-3	Glycolysis / Gluconeogenesis
DPEP (OG0010095::H2_protein)	Citramalate	1	metabolome	Citramalate	4-alpha-glucanotransferase%2C chloroplastic/amyloplastic	Carbon_breakdown
Benzoate	Citramalate	1	metabolome	Citramalate	Benzoate	metabolome
Glycerate	Citramalate	1	metabolome	Citramalate	Glycerate	metabolome
Isocitrate	Citramalate	1	metabolome	Citramalate	Isocitrate	metabolome
Malic_acid_1-methylester	Citramalate	1	metabolome	Citramalate	Malic_acid_1-methylester	metabolome
Arginine	Citramalate	1	metabolome	Citramalate	Arginine	metabolome
Asparagine	Citramalate	1	metabolome	Citramalate	Asparagine	metabolome
Aspartate	Citramalate	1	metabolome	Citramalate	Aspartate	metabolome
Fructose	Citramalate	1	metabolome	Citramalate	Fructose	metabolome
Gluconate	Citramalate	1	metabolome	Citramalate	Gluconate	metabolome
Glucose	Citramalate	1	metabolome	Citramalate	Glucose	metabolome
Glycine	Citramalate	1	metabolome	Citramalate	Glycine	metabolome
Itaconate	Citramalate	1	metabolome	Citramalate	Itaconate	metabolome
Maltose	Citramalate	1	metabolome	Citramalate	Maltose	metabolome
Mellibiose	Citramalate	1	metabolome	Citramalate	Mellibiose	metabolome
myo-Inositol	Citramalate	1	metabolome	Citramalate	myo-Inositol	metabolome
Phenylalanine	Citramalate	1	metabolome	Citramalate	Phenylalanine	metabolome
Pyruvate	Citramalate	1	metabolome	Citramalate	Pyruvate	metabolome
Raffinose	Citramalate	1	metabolome	Citramalate	Raffinose	metabolome
Succinate	Citramalate	1	metabolome	Citramalate	Succinate	metabolome
Sucrose	Citramalate	1	metabolome	Citramalate	Sucrose	metabolome
Threitol	Citramalate	1	metabolome	Citramalate	Threitol	metabolome
Threonine	Citramalate	1	metabolome	Citramalate	Threonine	metabolome
Tryptophan	Citramalate	1	metabolome	Citramalate	Tryptophan	metabolome
Tyrosine	Citramalate	1	metabolome	Citramalate	Tyrosine	metabolome
TPS10 (OG0000172::H1_transcript)	Glycerate	1	metabolome	Glycerate	Probable alpha%2Calpha-trehalose-phosphate synthase [UDP-forming] 10	Starch and sucrose metabolism
PFK3 (OG0000572::H2_transcript)	Glycerate	1	metabolome	Glycerate	ATP-dependent 6-phosphofructokinase 3	Glycolysis / Gluconeogenesis
KCR1 (OG0001037::H2_transcript)	Glycerate	1	metabolome	Glycerate	Very-long-chain 3-oxoacyl-CoA reductase 1	Fatty acid syn/deg
PPC16 (OG0001285::H1_transcript)	Glycerate	1	metabolome	Glycerate	Phosphoenolpyruvate carboxylase%2C housekeeping isozyme	Carboxylation
ADO1 (OG0001836::H2_transcript)	Glycerate	1	metabolome	Glycerate	Adagio protein 1	Circadian rhythm
TFIIB2 (OG0001924::H1_transcript)	Glycerate	1	metabolome	Glycerate	Transcription initiation factor IIB-2	Regulation
RFS1 (OG0002029::H1_transcript)	Glycerate	1	metabolome	Glycerate	Probable galactinol--sucrose galactosyltransferase 1	Galactose metabolism
KAT1 (OG0002639::H2_transcript)	Glycerate	1	metabolome	Glycerate	3-ketoacyl CoA thiolase 1%2C peroxisomal	Fatty acid syn/deg
ppt-1 (OG0002741::H2_transcript)	Glycerate	1	metabolome	Glycerate	Palmitoyl-protein thioesterase 1	Fatty acid syn/deg
TPT (OG0003222::H1_transcript)	Glycerate	1	metabolome	Glycerate	Triose phosphate/phosphate translocator TPT%2C chloroplastic	Glycolysis / Gluconeogenesis
PGLP1B (OG0003380::H1_transcript)	Glycerate	1	metabolome	Glycerate	Phosphoglycolate phosphatase 1B%2C chloroplastic	Glyoxylate and dicarboxylate metabolism
GDCSP (OG0005683::H1_transcript)	Glycerate	1	metabolome	Glycerate	Glycine dehydrogenase (decarboxylating)%2C mitochondrial	Glycine, serine and threonine metabolism
GDCSH (OG0005754::H2_transcript)	Glycerate	1	metabolome	Glycerate	Glycine cleavage system H protein%2C mitochondrial	Glycine, serine and threonine metabolism
LPD1 (OG0006212::H1_transcript)	Glycerate	1	metabolome	Glycerate	Dihydrolipoyl dehydrogenase 1%2C chloroplastic	Pyruvate metabolism
PPCK1 (OG0002380::H2_transcript)	Glycerate	1	metabolome	Glycerate	Phosphoenolpyruvate carboxylase kinase 1	Carboxylation
ACO1 (OG0001386::H2_protein)	Glycerate	1	metabolome	Glycerate	1-aminocyclopropane-1-carboxylate oxidase 1	Cysteine and methionine metabolism
At1g67280 (OG0003835::H1_protein)	Glycerate	1	metabolome	Glycerate	Probable lactoylglutathione lyase%2C chloroplastic	Pyruvate metabolism
FDH1 (OG0006222::H1_protein)	Glycerate	1	metabolome	Glycerate	Formate dehydrogenase%2C mitochondrial	Glyoxylate and dicarboxylate metabolism
TPIP1 (OG0007216::H1_protein)	Glycerate	1	metabolome	Glycerate	Triosephosphate isomerase%2C cytosolic	Glycolysis / Gluconeogenesis
TPIP1 (OG0007216::H2_protein)	Glycerate	1	metabolome	Glycerate	Triosephosphate isomerase%2C cytosolic	Glycolysis / Gluconeogenesis
ADHIII (OG0008025::H2_protein)	Glycerate	1	metabolome	Glycerate	Alcohol dehydrogenase class-3	Glycolysis / Gluconeogenesis
DPEP (OG0010095::H2_protein)	Glycerate	1	metabolome	Glycerate	4-alpha-glucanotransferase%2C chloroplastic/amyloplastic	Carbon_breakdown
Benzoate	Glycerate	1	metabolome	Glycerate	Benzoate	metabolome
Citramalate	Glycerate	1	metabolome	Glycerate	Citramalate	metabolome
Isocitrate	Glycerate	1	metabolome	Glycerate	Isocitrate	metabolome
Malic_acid_1-methylester	Glycerate	1	metabolome	Glycerate	Malic_acid_1-methylester	metabolome
Arginine	Glycerate	1	metabolome	Glycerate	Arginine	metabolome
Asparagine	Glycerate	1	metabolome	Glycerate	Asparagine	metabolome
Aspartate	Glycerate	1	metabolome	Glycerate	Aspartate	metabolome
Fructose	Glycerate	1	metabolome	Glycerate	Fructose	metabolome
Gluconate	Glycerate	1	metabolome	Glycerate	Gluconate	metabolome
Glucose	Glycerate	1	metabolome	Glycerate	Glucose	metabolome
Glycine	Glycerate	1	metabolome	Glycerate	Glycine	metabolome
Itaconate	Glycerate	1	metabolome	Glycerate	Itaconate	metabolome
Maltose	Glycerate	1	metabolome	Glycerate	Maltose	metabolome
Mellibiose	Glycerate	1	metabolome	Glycerate	Mellibiose	metabolome
myo-Inositol	Glycerate	1	metabolome	Glycerate	myo-Inositol	metabolome
Phenylalanine	Glycerate	1	metabolome	Glycerate	Phenylalanine	metabolome
Pyruvate	Glycerate	1	metabolome	Glycerate	Pyruvate	metabolome
Raffinose	Glycerate	1	metabolome	Glycerate	Raffinose	metabolome
Succinate	Glycerate	1	metabolome	Glycerate	Succinate	metabolome
Sucrose	Glycerate	1	metabolome	Glycerate	Sucrose	metabolome
Threitol	Glycerate	1	metabolome	Glycerate	Threitol	metabolome
Threonine	Glycerate	1	metabolome	Glycerate	Threonine	metabolome
Tryptophan	Glycerate	1	metabolome	Glycerate	Tryptophan	metabolome
Tyrosine	Glycerate	1	metabolome	Glycerate	Tyrosine	metabolome
TPS10 (OG0000172::H1_transcript)	Isocitrate	1	metabolome	Isocitrate	Probable alpha%2Calpha-trehalose-phosphate synthase [UDP-forming] 10	Starch and sucrose metabolism
BGAL1 (OG0000198::H2_transcript)	Isocitrate	1	metabolome	Isocitrate	Beta-galactosidase 1	Galactose metabolism
PFK3 (OG0000572::H2_transcript)	Isocitrate	1	metabolome	Isocitrate	ATP-dependent 6-phosphofructokinase 3	Glycolysis / Gluconeogenesis
KCR1 (OG0001037::H2_transcript)	Isocitrate	1	metabolome	Isocitrate	Very-long-chain 3-oxoacyl-CoA reductase 1	Fatty acid syn/deg
PPC16 (OG0001285::H1_transcript)	Isocitrate	1	metabolome	Isocitrate	Phosphoenolpyruvate carboxylase%2C housekeeping isozyme	Carboxylation
ACO1 (OG0001386::H2_transcript)	Isocitrate	1	metabolome	Isocitrate	1-aminocyclopropane-1-carboxylate oxidase 1	Cysteine and methionine metabolism
ADO1 (OG0001836::H2_transcript)	Isocitrate	1	metabolome	Isocitrate	Adagio protein 1	Circadian rhythm
TFIIB2 (OG0001924::H1_transcript)	Isocitrate	1	metabolome	Isocitrate	Transcription initiation factor IIB-2	Regulation
CAC3 (OG0001996::H1_transcript)	Isocitrate	1	metabolome	Isocitrate	Acetyl-coenzyme A carboxylase carboxyl transferase subunit alpha%2C chloroplastic	Pyruvate metabolism
RFS1 (OG0002029::H1_transcript)	Isocitrate	1	metabolome	Isocitrate	Probable galactinol--sucrose galactosyltransferase 1	Galactose metabolism
KAT1 (OG0002639::H2_transcript)	Isocitrate	1	metabolome	Isocitrate	3-ketoacyl CoA thiolase 1%2C peroxisomal	Fatty acid syn/deg
ppt-1 (OG0002741::H2_transcript)	Isocitrate	1	metabolome	Isocitrate	Palmitoyl-protein thioesterase 1	Fatty acid syn/deg
TPT (OG0003222::H1_transcript)	Isocitrate	1	metabolome	Isocitrate	Triose phosphate/phosphate translocator TPT%2C chloroplastic	Glycolysis / Gluconeogenesis
PGLP1B (OG0003380::H1_transcript)	Isocitrate	1	metabolome	Isocitrate	Phosphoglycolate phosphatase 1B%2C chloroplastic	Glyoxylate and dicarboxylate metabolism
FBP (OG0004413::H1_transcript)	Isocitrate	1	metabolome	Isocitrate	Fructose-1%2C6-bisphosphatase%2C chloroplastic	Glycolysis / Gluconeogenesis
GWD3 (OG0004784::H2_transcript)	Isocitrate	1	metabolome	Isocitrate	Phosphoglucan%2C water dikinase%2C chloroplastic	Starch_syn/deg
GDCSP (OG0005683::H1_transcript)	Isocitrate	1	metabolome	Isocitrate	Glycine dehydrogenase (decarboxylating)%2C mitochondrial	Glycine, serine and threonine metabolism
GDCSH (OG0005754::H2_transcript)	Isocitrate	1	metabolome	Isocitrate	Glycine cleavage system H protein%2C mitochondrial	Glycine, serine and threonine metabolism
LPD1 (OG0006212::H1_transcript)	Isocitrate	1	metabolome	Isocitrate	Dihydrolipoyl dehydrogenase 1%2C chloroplastic	Pyruvate metabolism
AGPP (OG0000623::H2_transcript)	Isocitrate	1	metabolome	Isocitrate	Glucose-1-phosphate adenylyltransferase small subunit 2%2C chloroplastic	Starch_syn/deg
PPCK1 (OG0002380::H2_transcript)	Isocitrate	1	metabolome	Isocitrate	Phosphoenolpyruvate carboxylase kinase 1	Carboxylation
ACO1 (OG0001386::H2_protein)	Isocitrate	1	metabolome	Isocitrate	1-aminocyclopropane-1-carboxylate oxidase 1	Cysteine and methionine metabolism
Os11g0148500 (OG0001777::H2_protein)	Isocitrate	1	metabolome	Isocitrate	Pyruvate kinase 1%2C cytosolic	Glycolysis / Gluconeogenesis
GALM (OG0002143::H2_protein)	Isocitrate	1	metabolome	Isocitrate	Galactose mutarotase	Glycolysis / Gluconeogenesis
GLYR1 (OG0002941::H1_protein)	Isocitrate	1	metabolome	Isocitrate	Glyoxylate/succinic semialdehyde reductase 1	Glyoxylate and dicarboxylate metabolism
At1g67280 (OG0003835::H1_protein)	Isocitrate	1	metabolome	Isocitrate	Probable lactoylglutathione lyase%2C chloroplastic	Pyruvate metabolism
PHO1 (OG0004814::H1_protein)	Isocitrate	1	metabolome	Isocitrate	Alpha-1%2C4 glucan phosphorylase L isozyme%2C chloroplastic/amyloplastic	Starch_syn/deg
FDH1 (OG0006222::H1_protein)	Isocitrate	1	metabolome	Isocitrate	Formate dehydrogenase%2C mitochondrial	Glyoxylate and dicarboxylate metabolism
TPIP1 (OG0007216::H1_protein)	Isocitrate	1	metabolome	Isocitrate	Triosephosphate isomerase%2C cytosolic	Glycolysis / Gluconeogenesis
TPIP1 (OG0007216::H2_protein)	Isocitrate	1	metabolome	Isocitrate	Triosephosphate isomerase%2C cytosolic	Glycolysis / Gluconeogenesis
ADHIII (OG0008025::H2_protein)	Isocitrate	1	metabolome	Isocitrate	Alcohol dehydrogenase class-3	Glycolysis / Gluconeogenesis
DPEP (OG0010095::H2_protein)	Isocitrate	1	metabolome	Isocitrate	4-alpha-glucanotransferase%2C chloroplastic/amyloplastic	Carbon_breakdown
Benzoate	Isocitrate	1	metabolome	Isocitrate	Benzoate	metabolome
Citramalate	Isocitrate	1	metabolome	Isocitrate	Citramalate	metabolome
Glycerate	Isocitrate	1	metabolome	Isocitrate	Glycerate	metabolome
Malic_acid_1-methylester	Isocitrate	1	metabolome	Isocitrate	Malic_acid_1-methylester	metabolome
Arginine	Isocitrate	1	metabolome	Isocitrate	Arginine	metabolome
Asparagine	Isocitrate	1	metabolome	Isocitrate	Asparagine	metabolome
Aspartate	Isocitrate	1	metabolome	Isocitrate	Aspartate	metabolome
Fructose	Isocitrate	1	metabolome	Isocitrate	Fructose	metabolome
Gluconate	Isocitrate	1	metabolome	Isocitrate	Gluconate	metabolome
Glucose	Isocitrate	1	metabolome	Isocitrate	Glucose	metabolome
Glycine	Isocitrate	1	metabolome	Isocitrate	Glycine	metabolome
Itaconate	Isocitrate	1	metabolome	Isocitrate	Itaconate	metabolome
Maltose	Isocitrate	1	metabolome	Isocitrate	Maltose	metabolome
Mellibiose	Isocitrate	1	metabolome	Isocitrate	Mellibiose	metabolome
myo-Inositol	Isocitrate	1	metabolome	Isocitrate	myo-Inositol	metabolome
Phenylalanine	Isocitrate	1	metabolome	Isocitrate	Phenylalanine	metabolome
Pyruvate	Isocitrate	1	metabolome	Isocitrate	Pyruvate	metabolome
Raffinose	Isocitrate	1	metabolome	Isocitrate	Raffinose	metabolome
Succinate	Isocitrate	1	metabolome	Isocitrate	Succinate	metabolome
Sucrose	Isocitrate	1	metabolome	Isocitrate	Sucrose	metabolome
Threitol	Isocitrate	1	metabolome	Isocitrate	Threitol	metabolome
Threonine	Isocitrate	1	metabolome	Isocitrate	Threonine	metabolome
Tryptophan	Isocitrate	1	metabolome	Isocitrate	Tryptophan	metabolome
Tyrosine	Isocitrate	1	metabolome	Isocitrate	Tyrosine	metabolome
TPS10 (OG0000172::H1_transcript)	Malic_acid_1-methylester	1	metabolome	Malic_acid_1-methylester	Probable alpha%2Calpha-trehalose-phosphate synthase [UDP-forming] 10	Starch and sucrose metabolism
PFK3 (OG0000572::H2_transcript)	Malic_acid_1-methylester	1	metabolome	Malic_acid_1-methylester	ATP-dependent 6-phosphofructokinase 3	Glycolysis / Gluconeogenesis
KCR1 (OG0001037::H2_transcript)	Malic_acid_1-methylester	1	metabolome	Malic_acid_1-methylester	Very-long-chain 3-oxoacyl-CoA reductase 1	Fatty acid syn/deg
PPC16 (OG0001285::H1_transcript)	Malic_acid_1-methylester	1	metabolome	Malic_acid_1-methylester	Phosphoenolpyruvate carboxylase%2C housekeeping isozyme	Carboxylation
ADO1 (OG0001836::H2_transcript)	Malic_acid_1-methylester	1	metabolome	Malic_acid_1-methylester	Adagio protein 1	Circadian rhythm
TFIIB2 (OG0001924::H1_transcript)	Malic_acid_1-methylester	1	metabolome	Malic_acid_1-methylester	Transcription initiation factor IIB-2	Regulation
RFS1 (OG0002029::H1_transcript)	Malic_acid_1-methylester	1	metabolome	Malic_acid_1-methylester	Probable galactinol--sucrose galactosyltransferase 1	Galactose metabolism
KAT1 (OG0002639::H2_transcript)	Malic_acid_1-methylester	1	metabolome	Malic_acid_1-methylester	3-ketoacyl CoA thiolase 1%2C peroxisomal	Fatty acid syn/deg
ppt-1 (OG0002741::H2_transcript)	Malic_acid_1-methylester	1	metabolome	Malic_acid_1-methylester	Palmitoyl-protein thioesterase 1	Fatty acid syn/deg
TPT (OG0003222::H1_transcript)	Malic_acid_1-methylester	1	metabolome	Malic_acid_1-methylester	Triose phosphate/phosphate translocator TPT%2C chloroplastic	Glycolysis / Gluconeogenesis
PGLP1B (OG0003380::H1_transcript)	Malic_acid_1-methylester	1	metabolome	Malic_acid_1-methylester	Phosphoglycolate phosphatase 1B%2C chloroplastic	Glyoxylate and dicarboxylate metabolism
GDCSP (OG0005683::H1_transcript)	Malic_acid_1-methylester	1	metabolome	Malic_acid_1-methylester	Glycine dehydrogenase (decarboxylating)%2C mitochondrial	Glycine, serine and threonine metabolism
GDCSH (OG0005754::H2_transcript)	Malic_acid_1-methylester	1	metabolome	Malic_acid_1-methylester	Glycine cleavage system H protein%2C mitochondrial	Glycine, serine and threonine metabolism
LPD1 (OG0006212::H1_transcript)	Malic_acid_1-methylester	1	metabolome	Malic_acid_1-methylester	Dihydrolipoyl dehydrogenase 1%2C chloroplastic	Pyruvate metabolism
PPCK1 (OG0002380::H2_transcript)	Malic_acid_1-methylester	1	metabolome	Malic_acid_1-methylester	Phosphoenolpyruvate carboxylase kinase 1	Carboxylation
ACO1 (OG0001386::H2_protein)	Malic_acid_1-methylester	1	metabolome	Malic_acid_1-methylester	1-aminocyclopropane-1-carboxylate oxidase 1	Cysteine and methionine metabolism
At1g67280 (OG0003835::H1_protein)	Malic_acid_1-methylester	1	metabolome	Malic_acid_1-methylester	Probable lactoylglutathione lyase%2C chloroplastic	Pyruvate metabolism
FDH1 (OG0006222::H1_protein)	Malic_acid_1-methylester	1	metabolome	Malic_acid_1-methylester	Formate dehydrogenase%2C mitochondrial	Glyoxylate and dicarboxylate metabolism
TPIP1 (OG0007216::H1_protein)	Malic_acid_1-methylester	1	metabolome	Malic_acid_1-methylester	Triosephosphate isomerase%2C cytosolic	Glycolysis / Gluconeogenesis
TPIP1 (OG0007216::H2_protein)	Malic_acid_1-methylester	1	metabolome	Malic_acid_1-methylester	Triosephosphate isomerase%2C cytosolic	Glycolysis / Gluconeogenesis
ADHIII (OG0008025::H2_protein)	Malic_acid_1-methylester	1	metabolome	Malic_acid_1-methylester	Alcohol dehydrogenase class-3	Glycolysis / Gluconeogenesis
DPEP (OG0010095::H2_protein)	Malic_acid_1-methylester	1	metabolome	Malic_acid_1-methylester	4-alpha-glucanotransferase%2C chloroplastic/amyloplastic	Carbon_breakdown
Benzoate	Malic_acid_1-methylester	1	metabolome	Malic_acid_1-methylester	Benzoate	metabolome
Citramalate	Malic_acid_1-methylester	1	metabolome	Malic_acid_1-methylester	Citramalate	metabolome
Glycerate	Malic_acid_1-methylester	1	metabolome	Malic_acid_1-methylester	Glycerate	metabolome
Isocitrate	Malic_acid_1-methylester	1	metabolome	Malic_acid_1-methylester	Isocitrate	metabolome
Arginine	Malic_acid_1-methylester	1	metabolome	Malic_acid_1-methylester	Arginine	metabolome
Asparagine	Malic_acid_1-methylester	1	metabolome	Malic_acid_1-methylester	Asparagine	metabolome
Aspartate	Malic_acid_1-methylester	1	metabolome	Malic_acid_1-methylester	Aspartate	metabolome
Fructose	Malic_acid_1-methylester	1	metabolome	Malic_acid_1-methylester	Fructose	metabolome
Gluconate	Malic_acid_1-methylester	1	metabolome	Malic_acid_1-methylester	Gluconate	metabolome
Glucose	Malic_acid_1-methylester	1	metabolome	Malic_acid_1-methylester	Glucose	metabolome
Glycine	Malic_acid_1-methylester	1	metabolome	Malic_acid_1-methylester	Glycine	metabolome
Itaconate	Malic_acid_1-methylester	1	metabolome	Malic_acid_1-methylester	Itaconate	metabolome
Maltose	Malic_acid_1-methylester	1	metabolome	Malic_acid_1-methylester	Maltose	metabolome
Mellibiose	Malic_acid_1-methylester	1	metabolome	Malic_acid_1-methylester	Mellibiose	metabolome
myo-Inositol	Malic_acid_1-methylester	1	metabolome	Malic_acid_1-methylester	myo-Inositol	metabolome
Phenylalanine	Malic_acid_1-methylester	1	metabolome	Malic_acid_1-methylester	Phenylalanine	metabolome
Pyruvate	Malic_acid_1-methylester	1	metabolome	Malic_acid_1-methylester	Pyruvate	metabolome
Raffinose	Malic_acid_1-methylester	1	metabolome	Malic_acid_1-methylester	Raffinose	metabolome
Succinate	Malic_acid_1-methylester	1	metabolome	Malic_acid_1-methylester	Succinate	metabolome
Sucrose	Malic_acid_1-methylester	1	metabolome	Malic_acid_1-methylester	Sucrose	metabolome
Threitol	Malic_acid_1-methylester	1	metabolome	Malic_acid_1-methylester	Threitol	metabolome
Threonine	Malic_acid_1-methylester	1	metabolome	Malic_acid_1-methylester	Threonine	metabolome
Tryptophan	Malic_acid_1-methylester	1	metabolome	Malic_acid_1-methylester	Tryptophan	metabolome
Tyrosine	Malic_acid_1-methylester	1	metabolome	Malic_acid_1-methylester	Tyrosine	metabolome
TPS10 (OG0000172::H1_transcript)	Arginine	1	metabolome	Arginine	Probable alpha%2Calpha-trehalose-phosphate synthase [UDP-forming] 10	Starch and sucrose metabolism
BGAL1 (OG0000198::H2_transcript)	Arginine	1	metabolome	Arginine	Beta-galactosidase 1	Galactose metabolism
PFK3 (OG0000572::H2_transcript)	Arginine	1	metabolome	Arginine	ATP-dependent 6-phosphofructokinase 3	Glycolysis / Gluconeogenesis
KCR1 (OG0001037::H2_transcript)	Arginine	1	metabolome	Arginine	Very-long-chain 3-oxoacyl-CoA reductase 1	Fatty acid syn/deg
PPC16 (OG0001285::H1_transcript)	Arginine	1	metabolome	Arginine	Phosphoenolpyruvate carboxylase%2C housekeeping isozyme	Carboxylation
ADO1 (OG0001836::H2_transcript)	Arginine	1	metabolome	Arginine	Adagio protein 1	Circadian rhythm
TFIIB2 (OG0001924::H1_transcript)	Arginine	1	metabolome	Arginine	Transcription initiation factor IIB-2	Regulation
CAC3 (OG0001996::H1_transcript)	Arginine	1	metabolome	Arginine	Acetyl-coenzyme A carboxylase carboxyl transferase subunit alpha%2C chloroplastic	Pyruvate metabolism
RFS1 (OG0002029::H1_transcript)	Arginine	1	metabolome	Arginine	Probable galactinol--sucrose galactosyltransferase 1	Galactose metabolism
KAT1 (OG0002639::H2_transcript)	Arginine	1	metabolome	Arginine	3-ketoacyl CoA thiolase 1%2C peroxisomal	Fatty acid syn/deg
ppt-1 (OG0002741::H2_transcript)	Arginine	1	metabolome	Arginine	Palmitoyl-protein thioesterase 1	Fatty acid syn/deg
TPT (OG0003222::H1_transcript)	Arginine	1	metabolome	Arginine	Triose phosphate/phosphate translocator TPT%2C chloroplastic	Glycolysis / Gluconeogenesis
PGLP1B (OG0003380::H1_transcript)	Arginine	1	metabolome	Arginine	Phosphoglycolate phosphatase 1B%2C chloroplastic	Glyoxylate and dicarboxylate metabolism
FBP (OG0004413::H1_transcript)	Arginine	1	metabolome	Arginine	Fructose-1%2C6-bisphosphatase%2C chloroplastic	Glycolysis / Gluconeogenesis
GDCSP (OG0005683::H1_transcript)	Arginine	1	metabolome	Arginine	Glycine dehydrogenase (decarboxylating)%2C mitochondrial	Glycine, serine and threonine metabolism
GDCSH (OG0005754::H2_transcript)	Arginine	1	metabolome	Arginine	Glycine cleavage system H protein%2C mitochondrial	Glycine, serine and threonine metabolism
LPD1 (OG0006212::H1_transcript)	Arginine	1	metabolome	Arginine	Dihydrolipoyl dehydrogenase 1%2C chloroplastic	Pyruvate metabolism
PPCK1 (OG0002380::H2_transcript)	Arginine	1	metabolome	Arginine	Phosphoenolpyruvate carboxylase kinase 1	Carboxylation
ACO1 (OG0001386::H2_protein)	Arginine	1	metabolome	Arginine	1-aminocyclopropane-1-carboxylate oxidase 1	Cysteine and methionine metabolism
Os11g0148500 (OG0001777::H2_protein)	Arginine	1	metabolome	Arginine	Pyruvate kinase 1%2C cytosolic	Glycolysis / Gluconeogenesis
GLYR1 (OG0002941::H1_protein)	Arginine	1	metabolome	Arginine	Glyoxylate/succinic semialdehyde reductase 1	Glyoxylate and dicarboxylate metabolism
At1g67280 (OG0003835::H1_protein)	Arginine	1	metabolome	Arginine	Probable lactoylglutathione lyase%2C chloroplastic	Pyruvate metabolism
FDH1 (OG0006222::H1_protein)	Arginine	1	metabolome	Arginine	Formate dehydrogenase%2C mitochondrial	Glyoxylate and dicarboxylate metabolism
TPIP1 (OG0007216::H1_protein)	Arginine	1	metabolome	Arginine	Triosephosphate isomerase%2C cytosolic	Glycolysis / Gluconeogenesis
TPIP1 (OG0007216::H2_protein)	Arginine	1	metabolome	Arginine	Triosephosphate isomerase%2C cytosolic	Glycolysis / Gluconeogenesis
ADHIII (OG0008025::H2_protein)	Arginine	1	metabolome	Arginine	Alcohol dehydrogenase class-3	Glycolysis / Gluconeogenesis
DPEP (OG0010095::H2_protein)	Arginine	1	metabolome	Arginine	4-alpha-glucanotransferase%2C chloroplastic/amyloplastic	Carbon_breakdown
Benzoate	Arginine	1	metabolome	Arginine	Benzoate	metabolome
Citramalate	Arginine	1	metabolome	Arginine	Citramalate	metabolome
Glycerate	Arginine	1	metabolome	Arginine	Glycerate	metabolome
Isocitrate	Arginine	1	metabolome	Arginine	Isocitrate	metabolome
Malic_acid_1-methylester	Arginine	1	metabolome	Arginine	Malic_acid_1-methylester	metabolome
Asparagine	Arginine	1	metabolome	Arginine	Asparagine	metabolome
Aspartate	Arginine	1	metabolome	Arginine	Aspartate	metabolome
Fructose	Arginine	1	metabolome	Arginine	Fructose	metabolome
Gluconate	Arginine	1	metabolome	Arginine	Gluconate	metabolome
Glucose	Arginine	1	metabolome	Arginine	Glucose	metabolome
Glycine	Arginine	1	metabolome	Arginine	Glycine	metabolome
Itaconate	Arginine	1	metabolome	Arginine	Itaconate	metabolome
Maltose	Arginine	1	metabolome	Arginine	Maltose	metabolome
Mellibiose	Arginine	1	metabolome	Arginine	Mellibiose	metabolome
myo-Inositol	Arginine	1	metabolome	Arginine	myo-Inositol	metabolome
Phenylalanine	Arginine	1	metabolome	Arginine	Phenylalanine	metabolome
Pyruvate	Arginine	1	metabolome	Arginine	Pyruvate	metabolome
Raffinose	Arginine	1	metabolome	Arginine	Raffinose	metabolome
Succinate	Arginine	1	metabolome	Arginine	Succinate	metabolome
Sucrose	Arginine	1	metabolome	Arginine	Sucrose	metabolome
Threitol	Arginine	1	metabolome	Arginine	Threitol	metabolome
Threonine	Arginine	1	metabolome	Arginine	Threonine	metabolome
Tryptophan	Arginine	1	metabolome	Arginine	Tryptophan	metabolome
Tyrosine	Arginine	1	metabolome	Arginine	Tyrosine	metabolome
TPS10 (OG0000172::H1_transcript)	Asparagine	1	metabolome	Asparagine	Probable alpha%2Calpha-trehalose-phosphate synthase [UDP-forming] 10	Starch and sucrose metabolism
BGAL1 (OG0000198::H2_transcript)	Asparagine	1	metabolome	Asparagine	Beta-galactosidase 1	Galactose metabolism
PFK3 (OG0000572::H2_transcript)	Asparagine	1	metabolome	Asparagine	ATP-dependent 6-phosphofructokinase 3	Glycolysis / Gluconeogenesis
KCR1 (OG0001037::H2_transcript)	Asparagine	1	metabolome	Asparagine	Very-long-chain 3-oxoacyl-CoA reductase 1	Fatty acid syn/deg
PPC16 (OG0001285::H1_transcript)	Asparagine	1	metabolome	Asparagine	Phosphoenolpyruvate carboxylase%2C housekeeping isozyme	Carboxylation
ACO1 (OG0001386::H2_transcript)	Asparagine	1	metabolome	Asparagine	1-aminocyclopropane-1-carboxylate oxidase 1	Cysteine and methionine metabolism
ADO1 (OG0001836::H2_transcript)	Asparagine	1	metabolome	Asparagine	Adagio protein 1	Circadian rhythm
TFIIB2 (OG0001924::H1_transcript)	Asparagine	1	metabolome	Asparagine	Transcription initiation factor IIB-2	Regulation
CAC3 (OG0001996::H1_transcript)	Asparagine	1	metabolome	Asparagine	Acetyl-coenzyme A carboxylase carboxyl transferase subunit alpha%2C chloroplastic	Pyruvate metabolism
RFS1 (OG0002029::H1_transcript)	Asparagine	1	metabolome	Asparagine	Probable galactinol--sucrose galactosyltransferase 1	Galactose metabolism
KAT1 (OG0002639::H2_transcript)	Asparagine	1	metabolome	Asparagine	3-ketoacyl CoA thiolase 1%2C peroxisomal	Fatty acid syn/deg
ppt-1 (OG0002741::H2_transcript)	Asparagine	1	metabolome	Asparagine	Palmitoyl-protein thioesterase 1	Fatty acid syn/deg
TPT (OG0003222::H1_transcript)	Asparagine	1	metabolome	Asparagine	Triose phosphate/phosphate translocator TPT%2C chloroplastic	Glycolysis / Gluconeogenesis
PGLP1B (OG0003380::H1_transcript)	Asparagine	1	metabolome	Asparagine	Phosphoglycolate phosphatase 1B%2C chloroplastic	Glyoxylate and dicarboxylate metabolism
FBP (OG0004413::H1_transcript)	Asparagine	1	metabolome	Asparagine	Fructose-1%2C6-bisphosphatase%2C chloroplastic	Glycolysis / Gluconeogenesis
GWD3 (OG0004784::H2_transcript)	Asparagine	1	metabolome	Asparagine	Phosphoglucan%2C water dikinase%2C chloroplastic	Starch_syn/deg
GDCSP (OG0005683::H1_transcript)	Asparagine	1	metabolome	Asparagine	Glycine dehydrogenase (decarboxylating)%2C mitochondrial	Glycine, serine and threonine metabolism
GDCSH (OG0005754::H2_transcript)	Asparagine	1	metabolome	Asparagine	Glycine cleavage system H protein%2C mitochondrial	Glycine, serine and threonine metabolism
LPD1 (OG0006212::H1_transcript)	Asparagine	1	metabolome	Asparagine	Dihydrolipoyl dehydrogenase 1%2C chloroplastic	Pyruvate metabolism
AGPP (OG0000623::H2_transcript)	Asparagine	1	metabolome	Asparagine	Glucose-1-phosphate adenylyltransferase small subunit 2%2C chloroplastic	Starch_syn/deg
PPCK1 (OG0002380::H2_transcript)	Asparagine	1	metabolome	Asparagine	Phosphoenolpyruvate carboxylase kinase 1	Carboxylation
ACO1 (OG0001386::H2_protein)	Asparagine	1	metabolome	Asparagine	1-aminocyclopropane-1-carboxylate oxidase 1	Cysteine and methionine metabolism
Os11g0148500 (OG0001777::H2_protein)	Asparagine	1	metabolome	Asparagine	Pyruvate kinase 1%2C cytosolic	Glycolysis / Gluconeogenesis
GALM (OG0002143::H2_protein)	Asparagine	1	metabolome	Asparagine	Galactose mutarotase	Glycolysis / Gluconeogenesis
GLYR1 (OG0002941::H1_protein)	Asparagine	1	metabolome	Asparagine	Glyoxylate/succinic semialdehyde reductase 1	Glyoxylate and dicarboxylate metabolism
At1g67280 (OG0003835::H1_protein)	Asparagine	1	metabolome	Asparagine	Probable lactoylglutathione lyase%2C chloroplastic	Pyruvate metabolism
PHO1 (OG0004814::H1_protein)	Asparagine	1	metabolome	Asparagine	Alpha-1%2C4 glucan phosphorylase L isozyme%2C chloroplastic/amyloplastic	Starch_syn/deg
FDH1 (OG0006222::H1_protein)	Asparagine	1	metabolome	Asparagine	Formate dehydrogenase%2C mitochondrial	Glyoxylate and dicarboxylate metabolism
TPIP1 (OG0007216::H1_protein)	Asparagine	1	metabolome	Asparagine	Triosephosphate isomerase%2C cytosolic	Glycolysis / Gluconeogenesis
TPIP1 (OG0007216::H2_protein)	Asparagine	1	metabolome	Asparagine	Triosephosphate isomerase%2C cytosolic	Glycolysis / Gluconeogenesis
ADHIII (OG0008025::H2_protein)	Asparagine	1	metabolome	Asparagine	Alcohol dehydrogenase class-3	Glycolysis / Gluconeogenesis
DPEP (OG0010095::H2_protein)	Asparagine	1	metabolome	Asparagine	4-alpha-glucanotransferase%2C chloroplastic/amyloplastic	Carbon_breakdown
Benzoate	Asparagine	1	metabolome	Asparagine	Benzoate	metabolome
Citramalate	Asparagine	1	metabolome	Asparagine	Citramalate	metabolome
Glycerate	Asparagine	1	metabolome	Asparagine	Glycerate	metabolome
Isocitrate	Asparagine	1	metabolome	Asparagine	Isocitrate	metabolome
Malic_acid_1-methylester	Asparagine	1	metabolome	Asparagine	Malic_acid_1-methylester	metabolome
Arginine	Asparagine	1	metabolome	Asparagine	Arginine	metabolome
Aspartate	Asparagine	1	metabolome	Asparagine	Aspartate	metabolome
Fructose	Asparagine	1	metabolome	Asparagine	Fructose	metabolome
Gluconate	Asparagine	1	metabolome	Asparagine	Gluconate	metabolome
Glucose	Asparagine	1	metabolome	Asparagine	Glucose	metabolome
Glycine	Asparagine	1	metabolome	Asparagine	Glycine	metabolome
Itaconate	Asparagine	1	metabolome	Asparagine	Itaconate	metabolome
Maltose	Asparagine	1	metabolome	Asparagine	Maltose	metabolome
Mellibiose	Asparagine	1	metabolome	Asparagine	Mellibiose	metabolome
myo-Inositol	Asparagine	1	metabolome	Asparagine	myo-Inositol	metabolome
Phenylalanine	Asparagine	1	metabolome	Asparagine	Phenylalanine	metabolome
Pyruvate	Asparagine	1	metabolome	Asparagine	Pyruvate	metabolome
Raffinose	Asparagine	1	metabolome	Asparagine	Raffinose	metabolome
Succinate	Asparagine	1	metabolome	Asparagine	Succinate	metabolome
Sucrose	Asparagine	1	metabolome	Asparagine	Sucrose	metabolome
Threitol	Asparagine	1	metabolome	Asparagine	Threitol	metabolome
Threonine	Asparagine	1	metabolome	Asparagine	Threonine	metabolome
Tryptophan	Asparagine	1	metabolome	Asparagine	Tryptophan	metabolome
Tyrosine	Asparagine	1	metabolome	Asparagine	Tyrosine	metabolome
TPS10 (OG0000172::H1_transcript)	Aspartate	1	metabolome	Aspartate	Probable alpha%2Calpha-trehalose-phosphate synthase [UDP-forming] 10	Starch and sucrose metabolism
PFK3 (OG0000572::H2_transcript)	Aspartate	1	metabolome	Aspartate	ATP-dependent 6-phosphofructokinase 3	Glycolysis / Gluconeogenesis
KCR1 (OG0001037::H2_transcript)	Aspartate	1	metabolome	Aspartate	Very-long-chain 3-oxoacyl-CoA reductase 1	Fatty acid syn/deg
PPC16 (OG0001285::H1_transcript)	Aspartate	1	metabolome	Aspartate	Phosphoenolpyruvate carboxylase%2C housekeeping isozyme	Carboxylation
ADO1 (OG0001836::H2_transcript)	Aspartate	1	metabolome	Aspartate	Adagio protein 1	Circadian rhythm
TFIIB2 (OG0001924::H1_transcript)	Aspartate	1	metabolome	Aspartate	Transcription initiation factor IIB-2	Regulation
RFS1 (OG0002029::H1_transcript)	Aspartate	1	metabolome	Aspartate	Probable galactinol--sucrose galactosyltransferase 1	Galactose metabolism
KAT1 (OG0002639::H2_transcript)	Aspartate	1	metabolome	Aspartate	3-ketoacyl CoA thiolase 1%2C peroxisomal	Fatty acid syn/deg
ppt-1 (OG0002741::H2_transcript)	Aspartate	1	metabolome	Aspartate	Palmitoyl-protein thioesterase 1	Fatty acid syn/deg
TPT (OG0003222::H1_transcript)	Aspartate	1	metabolome	Aspartate	Triose phosphate/phosphate translocator TPT%2C chloroplastic	Glycolysis / Gluconeogenesis
PGLP1B (OG0003380::H1_transcript)	Aspartate	1	metabolome	Aspartate	Phosphoglycolate phosphatase 1B%2C chloroplastic	Glyoxylate and dicarboxylate metabolism
GDCSP (OG0005683::H1_transcript)	Aspartate	1	metabolome	Aspartate	Glycine dehydrogenase (decarboxylating)%2C mitochondrial	Glycine, serine and threonine metabolism
GDCSH (OG0005754::H2_transcript)	Aspartate	1	metabolome	Aspartate	Glycine cleavage system H protein%2C mitochondrial	Glycine, serine and threonine metabolism
LPD1 (OG0006212::H1_transcript)	Aspartate	1	metabolome	Aspartate	Dihydrolipoyl dehydrogenase 1%2C chloroplastic	Pyruvate metabolism
PPCK1 (OG0002380::H2_transcript)	Aspartate	1	metabolome	Aspartate	Phosphoenolpyruvate carboxylase kinase 1	Carboxylation
ACO1 (OG0001386::H2_protein)	Aspartate	1	metabolome	Aspartate	1-aminocyclopropane-1-carboxylate oxidase 1	Cysteine and methionine metabolism
At1g67280 (OG0003835::H1_protein)	Aspartate	1	metabolome	Aspartate	Probable lactoylglutathione lyase%2C chloroplastic	Pyruvate metabolism
FDH1 (OG0006222::H1_protein)	Aspartate	1	metabolome	Aspartate	Formate dehydrogenase%2C mitochondrial	Glyoxylate and dicarboxylate metabolism
TPIP1 (OG0007216::H1_protein)	Aspartate	1	metabolome	Aspartate	Triosephosphate isomerase%2C cytosolic	Glycolysis / Gluconeogenesis
TPIP1 (OG0007216::H2_protein)	Aspartate	1	metabolome	Aspartate	Triosephosphate isomerase%2C cytosolic	Glycolysis / Gluconeogenesis
ADHIII (OG0008025::H2_protein)	Aspartate	1	metabolome	Aspartate	Alcohol dehydrogenase class-3	Glycolysis / Gluconeogenesis
DPEP (OG0010095::H2_protein)	Aspartate	1	metabolome	Aspartate	4-alpha-glucanotransferase%2C chloroplastic/amyloplastic	Carbon_breakdown
Benzoate	Aspartate	1	metabolome	Aspartate	Benzoate	metabolome
Citramalate	Aspartate	1	metabolome	Aspartate	Citramalate	metabolome
Glycerate	Aspartate	1	metabolome	Aspartate	Glycerate	metabolome
Isocitrate	Aspartate	1	metabolome	Aspartate	Isocitrate	metabolome
Malic_acid_1-methylester	Aspartate	1	metabolome	Aspartate	Malic_acid_1-methylester	metabolome
Arginine	Aspartate	1	metabolome	Aspartate	Arginine	metabolome
Asparagine	Aspartate	1	metabolome	Aspartate	Asparagine	metabolome
Fructose	Aspartate	1	metabolome	Aspartate	Fructose	metabolome
Gluconate	Aspartate	1	metabolome	Aspartate	Gluconate	metabolome
Glucose	Aspartate	1	metabolome	Aspartate	Glucose	metabolome
Glycine	Aspartate	1	metabolome	Aspartate	Glycine	metabolome
Itaconate	Aspartate	1	metabolome	Aspartate	Itaconate	metabolome
Maltose	Aspartate	1	metabolome	Aspartate	Maltose	metabolome
Mellibiose	Aspartate	1	metabolome	Aspartate	Mellibiose	metabolome
myo-Inositol	Aspartate	1	metabolome	Aspartate	myo-Inositol	metabolome
Phenylalanine	Aspartate	1	metabolome	Aspartate	Phenylalanine	metabolome
Pyruvate	Aspartate	1	metabolome	Aspartate	Pyruvate	metabolome
Raffinose	Aspartate	1	metabolome	Aspartate	Raffinose	metabolome
Succinate	Aspartate	1	metabolome	Aspartate	Succinate	metabolome
Sucrose	Aspartate	1	metabolome	Aspartate	Sucrose	metabolome
Threitol	Aspartate	1	metabolome	Aspartate	Threitol	metabolome
Threonine	Aspartate	1	metabolome	Aspartate	Threonine	metabolome
Tryptophan	Aspartate	1	metabolome	Aspartate	Tryptophan	metabolome
Tyrosine	Aspartate	1	metabolome	Aspartate	Tyrosine	metabolome
TPS10 (OG0000172::H1_transcript)	Fructose	1	metabolome	Fructose	Probable alpha%2Calpha-trehalose-phosphate synthase [UDP-forming] 10	Starch and sucrose metabolism
BGAL1 (OG0000198::H2_transcript)	Fructose	1	metabolome	Fructose	Beta-galactosidase 1	Galactose metabolism
PFK3 (OG0000572::H2_transcript)	Fructose	1	metabolome	Fructose	ATP-dependent 6-phosphofructokinase 3	Glycolysis / Gluconeogenesis
KCR1 (OG0001037::H2_transcript)	Fructose	1	metabolome	Fructose	Very-long-chain 3-oxoacyl-CoA reductase 1	Fatty acid syn/deg
PPC16 (OG0001285::H1_transcript)	Fructose	1	metabolome	Fructose	Phosphoenolpyruvate carboxylase%2C housekeeping isozyme	Carboxylation
ADO1 (OG0001836::H2_transcript)	Fructose	1	metabolome	Fructose	Adagio protein 1	Circadian rhythm
TFIIB2 (OG0001924::H1_transcript)	Fructose	1	metabolome	Fructose	Transcription initiation factor IIB-2	Regulation
CAC3 (OG0001996::H1_transcript)	Fructose	1	metabolome	Fructose	Acetyl-coenzyme A carboxylase carboxyl transferase subunit alpha%2C chloroplastic	Pyruvate metabolism
RFS1 (OG0002029::H1_transcript)	Fructose	1	metabolome	Fructose	Probable galactinol--sucrose galactosyltransferase 1	Galactose metabolism
KAT1 (OG0002639::H2_transcript)	Fructose	1	metabolome	Fructose	3-ketoacyl CoA thiolase 1%2C peroxisomal	Fatty acid syn/deg
ppt-1 (OG0002741::H2_transcript)	Fructose	1	metabolome	Fructose	Palmitoyl-protein thioesterase 1	Fatty acid syn/deg
TPT (OG0003222::H1_transcript)	Fructose	1	metabolome	Fructose	Triose phosphate/phosphate translocator TPT%2C chloroplastic	Glycolysis / Gluconeogenesis
PGLP1B (OG0003380::H1_transcript)	Fructose	1	metabolome	Fructose	Phosphoglycolate phosphatase 1B%2C chloroplastic	Glyoxylate and dicarboxylate metabolism
FBP (OG0004413::H1_transcript)	Fructose	1	metabolome	Fructose	Fructose-1%2C6-bisphosphatase%2C chloroplastic	Glycolysis / Gluconeogenesis
GDCSP (OG0005683::H1_transcript)	Fructose	1	metabolome	Fructose	Glycine dehydrogenase (decarboxylating)%2C mitochondrial	Glycine, serine and threonine metabolism
GDCSH (OG0005754::H2_transcript)	Fructose	1	metabolome	Fructose	Glycine cleavage system H protein%2C mitochondrial	Glycine, serine and threonine metabolism
LPD1 (OG0006212::H1_transcript)	Fructose	1	metabolome	Fructose	Dihydrolipoyl dehydrogenase 1%2C chloroplastic	Pyruvate metabolism
PPCK1 (OG0002380::H2_transcript)	Fructose	1	metabolome	Fructose	Phosphoenolpyruvate carboxylase kinase 1	Carboxylation
ACO1 (OG0001386::H2_protein)	Fructose	1	metabolome	Fructose	1-aminocyclopropane-1-carboxylate oxidase 1	Cysteine and methionine metabolism
Os11g0148500 (OG0001777::H2_protein)	Fructose	1	metabolome	Fructose	Pyruvate kinase 1%2C cytosolic	Glycolysis / Gluconeogenesis
GLYR1 (OG0002941::H1_protein)	Fructose	1	metabolome	Fructose	Glyoxylate/succinic semialdehyde reductase 1	Glyoxylate and dicarboxylate metabolism
At1g67280 (OG0003835::H1_protein)	Fructose	1	metabolome	Fructose	Probable lactoylglutathione lyase%2C chloroplastic	Pyruvate metabolism
FDH1 (OG0006222::H1_protein)	Fructose	1	metabolome	Fructose	Formate dehydrogenase%2C mitochondrial	Glyoxylate and dicarboxylate metabolism
TPIP1 (OG0007216::H1_protein)	Fructose	1	metabolome	Fructose	Triosephosphate isomerase%2C cytosolic	Glycolysis / Gluconeogenesis
TPIP1 (OG0007216::H2_protein)	Fructose	1	metabolome	Fructose	Triosephosphate isomerase%2C cytosolic	Glycolysis / Gluconeogenesis
ADHIII (OG0008025::H2_protein)	Fructose	1	metabolome	Fructose	Alcohol dehydrogenase class-3	Glycolysis / Gluconeogenesis
DPEP (OG0010095::H2_protein)	Fructose	1	metabolome	Fructose	4-alpha-glucanotransferase%2C chloroplastic/amyloplastic	Carbon_breakdown
Benzoate	Fructose	1	metabolome	Fructose	Benzoate	metabolome
Citramalate	Fructose	1	metabolome	Fructose	Citramalate	metabolome
Glycerate	Fructose	1	metabolome	Fructose	Glycerate	metabolome
Isocitrate	Fructose	1	metabolome	Fructose	Isocitrate	metabolome
Malic_acid_1-methylester	Fructose	1	metabolome	Fructose	Malic_acid_1-methylester	metabolome
Arginine	Fructose	1	metabolome	Fructose	Arginine	metabolome
Asparagine	Fructose	1	metabolome	Fructose	Asparagine	metabolome
Aspartate	Fructose	1	metabolome	Fructose	Aspartate	metabolome
Gluconate	Fructose	1	metabolome	Fructose	Gluconate	metabolome
Glucose	Fructose	1	metabolome	Fructose	Glucose	metabolome
Glycine	Fructose	1	metabolome	Fructose	Glycine	metabolome
Itaconate	Fructose	1	metabolome	Fructose	Itaconate	metabolome
Maltose	Fructose	1	metabolome	Fructose	Maltose	metabolome
Mellibiose	Fructose	1	metabolome	Fructose	Mellibiose	metabolome
myo-Inositol	Fructose	1	metabolome	Fructose	myo-Inositol	metabolome
Phenylalanine	Fructose	1	metabolome	Fructose	Phenylalanine	metabolome
Pyruvate	Fructose	1	metabolome	Fructose	Pyruvate	metabolome
Raffinose	Fructose	1	metabolome	Fructose	Raffinose	metabolome
Succinate	Fructose	1	metabolome	Fructose	Succinate	metabolome
Sucrose	Fructose	1	metabolome	Fructose	Sucrose	metabolome
Threitol	Fructose	1	metabolome	Fructose	Threitol	metabolome
Threonine	Fructose	1	metabolome	Fructose	Threonine	metabolome
Tryptophan	Fructose	1	metabolome	Fructose	Tryptophan	metabolome
Tyrosine	Fructose	1	metabolome	Fructose	Tyrosine	metabolome
TPS10 (OG0000172::H1_transcript)	Gluconate	1	metabolome	Gluconate	Probable alpha%2Calpha-trehalose-phosphate synthase [UDP-forming] 10	Starch and sucrose metabolism
BGAL1 (OG0000198::H2_transcript)	Gluconate	1	metabolome	Gluconate	Beta-galactosidase 1	Galactose metabolism
PFK3 (OG0000572::H2_transcript)	Gluconate	1	metabolome	Gluconate	ATP-dependent 6-phosphofructokinase 3	Glycolysis / Gluconeogenesis
KCR1 (OG0001037::H2_transcript)	Gluconate	1	metabolome	Gluconate	Very-long-chain 3-oxoacyl-CoA reductase 1	Fatty acid syn/deg
PPC16 (OG0001285::H1_transcript)	Gluconate	1	metabolome	Gluconate	Phosphoenolpyruvate carboxylase%2C housekeeping isozyme	Carboxylation
ADO1 (OG0001836::H2_transcript)	Gluconate	1	metabolome	Gluconate	Adagio protein 1	Circadian rhythm
TFIIB2 (OG0001924::H1_transcript)	Gluconate	1	metabolome	Gluconate	Transcription initiation factor IIB-2	Regulation
CAC3 (OG0001996::H1_transcript)	Gluconate	1	metabolome	Gluconate	Acetyl-coenzyme A carboxylase carboxyl transferase subunit alpha%2C chloroplastic	Pyruvate metabolism
RFS1 (OG0002029::H1_transcript)	Gluconate	1	metabolome	Gluconate	Probable galactinol--sucrose galactosyltransferase 1	Galactose metabolism
KAT1 (OG0002639::H2_transcript)	Gluconate	1	metabolome	Gluconate	3-ketoacyl CoA thiolase 1%2C peroxisomal	Fatty acid syn/deg
ppt-1 (OG0002741::H2_transcript)	Gluconate	1	metabolome	Gluconate	Palmitoyl-protein thioesterase 1	Fatty acid syn/deg
TPT (OG0003222::H1_transcript)	Gluconate	1	metabolome	Gluconate	Triose phosphate/phosphate translocator TPT%2C chloroplastic	Glycolysis / Gluconeogenesis
PGLP1B (OG0003380::H1_transcript)	Gluconate	1	metabolome	Gluconate	Phosphoglycolate phosphatase 1B%2C chloroplastic	Glyoxylate and dicarboxylate metabolism
FBP (OG0004413::H1_transcript)	Gluconate	1	metabolome	Gluconate	Fructose-1%2C6-bisphosphatase%2C chloroplastic	Glycolysis / Gluconeogenesis
GDCSP (OG0005683::H1_transcript)	Gluconate	1	metabolome	Gluconate	Glycine dehydrogenase (decarboxylating)%2C mitochondrial	Glycine, serine and threonine metabolism
GDCSH (OG0005754::H2_transcript)	Gluconate	1	metabolome	Gluconate	Glycine cleavage system H protein%2C mitochondrial	Glycine, serine and threonine metabolism
LPD1 (OG0006212::H1_transcript)	Gluconate	1	metabolome	Gluconate	Dihydrolipoyl dehydrogenase 1%2C chloroplastic	Pyruvate metabolism
PPCK1 (OG0002380::H2_transcript)	Gluconate	1	metabolome	Gluconate	Phosphoenolpyruvate carboxylase kinase 1	Carboxylation
ACO1 (OG0001386::H2_protein)	Gluconate	1	metabolome	Gluconate	1-aminocyclopropane-1-carboxylate oxidase 1	Cysteine and methionine metabolism
Os11g0148500 (OG0001777::H2_protein)	Gluconate	1	metabolome	Gluconate	Pyruvate kinase 1%2C cytosolic	Glycolysis / Gluconeogenesis
GLYR1 (OG0002941::H1_protein)	Gluconate	1	metabolome	Gluconate	Glyoxylate/succinic semialdehyde reductase 1	Glyoxylate and dicarboxylate metabolism
At1g67280 (OG0003835::H1_protein)	Gluconate	1	metabolome	Gluconate	Probable lactoylglutathione lyase%2C chloroplastic	Pyruvate metabolism
FDH1 (OG0006222::H1_protein)	Gluconate	1	metabolome	Gluconate	Formate dehydrogenase%2C mitochondrial	Glyoxylate and dicarboxylate metabolism
TPIP1 (OG0007216::H1_protein)	Gluconate	1	metabolome	Gluconate	Triosephosphate isomerase%2C cytosolic	Glycolysis / Gluconeogenesis
TPIP1 (OG0007216::H2_protein)	Gluconate	1	metabolome	Gluconate	Triosephosphate isomerase%2C cytosolic	Glycolysis / Gluconeogenesis
ADHIII (OG0008025::H2_protein)	Gluconate	1	metabolome	Gluconate	Alcohol dehydrogenase class-3	Glycolysis / Gluconeogenesis
DPEP (OG0010095::H2_protein)	Gluconate	1	metabolome	Gluconate	4-alpha-glucanotransferase%2C chloroplastic/amyloplastic	Carbon_breakdown
Benzoate	Gluconate	1	metabolome	Gluconate	Benzoate	metabolome
Citramalate	Gluconate	1	metabolome	Gluconate	Citramalate	metabolome
Glycerate	Gluconate	1	metabolome	Gluconate	Glycerate	metabolome
Isocitrate	Gluconate	1	metabolome	Gluconate	Isocitrate	metabolome
Malic_acid_1-methylester	Gluconate	1	metabolome	Gluconate	Malic_acid_1-methylester	metabolome
Arginine	Gluconate	1	metabolome	Gluconate	Arginine	metabolome
Asparagine	Gluconate	1	metabolome	Gluconate	Asparagine	metabolome
Aspartate	Gluconate	1	metabolome	Gluconate	Aspartate	metabolome
Fructose	Gluconate	1	metabolome	Gluconate	Fructose	metabolome
Glucose	Gluconate	1	metabolome	Gluconate	Glucose	metabolome
Glycine	Gluconate	1	metabolome	Gluconate	Glycine	metabolome
Itaconate	Gluconate	1	metabolome	Gluconate	Itaconate	metabolome
Maltose	Gluconate	1	metabolome	Gluconate	Maltose	metabolome
Mellibiose	Gluconate	1	metabolome	Gluconate	Mellibiose	metabolome
myo-Inositol	Gluconate	1	metabolome	Gluconate	myo-Inositol	metabolome
Phenylalanine	Gluconate	1	metabolome	Gluconate	Phenylalanine	metabolome
Pyruvate	Gluconate	1	metabolome	Gluconate	Pyruvate	metabolome
Raffinose	Gluconate	1	metabolome	Gluconate	Raffinose	metabolome
Succinate	Gluconate	1	metabolome	Gluconate	Succinate	metabolome
Sucrose	Gluconate	1	metabolome	Gluconate	Sucrose	metabolome
Threitol	Gluconate	1	metabolome	Gluconate	Threitol	metabolome
Threonine	Gluconate	1	metabolome	Gluconate	Threonine	metabolome
Tryptophan	Gluconate	1	metabolome	Gluconate	Tryptophan	metabolome
Tyrosine	Gluconate	1	metabolome	Gluconate	Tyrosine	metabolome
TPS10 (OG0000172::H1_transcript)	Glucose	1	metabolome	Glucose	Probable alpha%2Calpha-trehalose-phosphate synthase [UDP-forming] 10	Starch and sucrose metabolism
BGAL1 (OG0000198::H2_transcript)	Glucose	1	metabolome	Glucose	Beta-galactosidase 1	Galactose metabolism
PFK3 (OG0000572::H2_transcript)	Glucose	1	metabolome	Glucose	ATP-dependent 6-phosphofructokinase 3	Glycolysis / Gluconeogenesis
KCR1 (OG0001037::H2_transcript)	Glucose	1	metabolome	Glucose	Very-long-chain 3-oxoacyl-CoA reductase 1	Fatty acid syn/deg
PPC16 (OG0001285::H1_transcript)	Glucose	1	metabolome	Glucose	Phosphoenolpyruvate carboxylase%2C housekeeping isozyme	Carboxylation
ADO1 (OG0001836::H2_transcript)	Glucose	1	metabolome	Glucose	Adagio protein 1	Circadian rhythm
TFIIB2 (OG0001924::H1_transcript)	Glucose	1	metabolome	Glucose	Transcription initiation factor IIB-2	Regulation
CAC3 (OG0001996::H1_transcript)	Glucose	1	metabolome	Glucose	Acetyl-coenzyme A carboxylase carboxyl transferase subunit alpha%2C chloroplastic	Pyruvate metabolism
RFS1 (OG0002029::H1_transcript)	Glucose	1	metabolome	Glucose	Probable galactinol--sucrose galactosyltransferase 1	Galactose metabolism
KAT1 (OG0002639::H2_transcript)	Glucose	1	metabolome	Glucose	3-ketoacyl CoA thiolase 1%2C peroxisomal	Fatty acid syn/deg
ppt-1 (OG0002741::H2_transcript)	Glucose	1	metabolome	Glucose	Palmitoyl-protein thioesterase 1	Fatty acid syn/deg
TPT (OG0003222::H1_transcript)	Glucose	1	metabolome	Glucose	Triose phosphate/phosphate translocator TPT%2C chloroplastic	Glycolysis / Gluconeogenesis
PGLP1B (OG0003380::H1_transcript)	Glucose	1	metabolome	Glucose	Phosphoglycolate phosphatase 1B%2C chloroplastic	Glyoxylate and dicarboxylate metabolism
FBP (OG0004413::H1_transcript)	Glucose	1	metabolome	Glucose	Fructose-1%2C6-bisphosphatase%2C chloroplastic	Glycolysis / Gluconeogenesis
GDCSP (OG0005683::H1_transcript)	Glucose	1	metabolome	Glucose	Glycine dehydrogenase (decarboxylating)%2C mitochondrial	Glycine, serine and threonine metabolism
GDCSH (OG0005754::H2_transcript)	Glucose	1	metabolome	Glucose	Glycine cleavage system H protein%2C mitochondrial	Glycine, serine and threonine metabolism
LPD1 (OG0006212::H1_transcript)	Glucose	1	metabolome	Glucose	Dihydrolipoyl dehydrogenase 1%2C chloroplastic	Pyruvate metabolism
PPCK1 (OG0002380::H2_transcript)	Glucose	1	metabolome	Glucose	Phosphoenolpyruvate carboxylase kinase 1	Carboxylation
ACO1 (OG0001386::H2_protein)	Glucose	1	metabolome	Glucose	1-aminocyclopropane-1-carboxylate oxidase 1	Cysteine and methionine metabolism
Os11g0148500 (OG0001777::H2_protein)	Glucose	1	metabolome	Glucose	Pyruvate kinase 1%2C cytosolic	Glycolysis / Gluconeogenesis
[truncated: 737 more rows]
